# Supplementary material for: A modified iChip for in situ cultivation of bacteria in arid environments
Source: Appl Environ Microbiol. 2025 Jan 8;91(2):e01325-24. doi: 10.1128/aem.01325-24 (PMC11837541; doi:10.1128/aem.01325-24)
Supplement: Table S9 — Identification and relative abundance of all ASVs present in nest material and cell extracts. [file aem.01325-24-s0002.xlsx]

## Sheet: IC_nest_and_cell_analysis_DADA_
	S2_CE	S3_CE	S4_CE	S2_NM	S3_NM	S4_NM	Kingdom	Phylum	Class	Order	Family	Genus	Species
ASV_1	0.0210725665845007	0.03287552942144	0.00379419373383156	0.0381369177868084	0.11494491310561	0.0267390480999874	Bacteria	Proteobacteria	Gammaproteobacteria	Betaproteobacteriales	Burkholderiaceae	Massilia	Massilia
ASV_2	0	0.0173115670874625	0.225840758838747	0	0.00159037477527313	0.0015654589067037	Bacteria	Proteobacteria	Gammaproteobacteria	Pseudomonadales	Moraxellaceae	Acinetobacter	radioresistens
ASV_3	0	0.0000616801677700563	0.0028169014084507	0.0000781494216942795	0.0588899645046789	0.134402221941674	Bacteria	Tenericutes	Mollicutes	Mycoplasmatales	Mycoplasmataceae	Mycoplasma	3Species_ASV_4_Mycoplasma
ASV_4	0.00877773101665364	0.00651753772770262	0.131991951710262	0	0	0.00030299204645878	Bacteria	Proteobacteria	Gammaproteobacteria	Enterobacteriales	Enterobacteriaceae	Enterobacter	Enterobacter
ASV_5	0.0424758011182589	0.0176610880381595	0.00063236562230526	0.0489736375950818	0.0145669109851104	0.00204519631359677	Bacteria	Proteobacteria	Alphaproteobacteria	Rhizobiales	Rhizobiaceae	Allorhizobium-Neorhizobium-Pararhizobium-Rhizobium	Allorhizobium-Neorhizobium-Pararhizobium-Rhizobium
ASV_6	0	0.038714585303672	0.000373670594998563	0	0.0291338219702208	0	Bacteria	Proteobacteria	Gammaproteobacteria	Pseudomonadales	Pseudomonadaceae	Pseudomonas	Pseudomonas
ASV_7	0.00511032285216137	0.0457461244294584	0	0.0129988538084818	0.000507076015304476	0.00093422547658124	Bacteria	Firmicutes	Bacilli	Bacillales	Planococcaceae	Planomicrobium	Planomicrobium
ASV_8	0.000541093007875909	0	0.0747053751077896	0	0	0.00696881706855195	Bacteria	Proteobacteria	Gammaproteobacteria	Pseudomonadales	Pseudomonadaceae	Pseudomonas	monteilii
ASV_9	0.00309625443395659	0.0119659525473909	0.000344926703075596	0.00685109930186517	0.0370395980270133	0.00762529983587931	Bacteria	Proteobacteria	Gammaproteobacteria	Betaproteobacteriales	Burkholderiaceae	Massilia	Massilia
ASV_10	0.0105513136535802	0.00684649862247625	0.0227939062949123	0.0013806397832656	0.0103259115843821	0.0140891301603333	Bacteria	Proteobacteria	Gammaproteobacteria	Pseudomonadales	Pseudomonadaceae	Pseudomonas	Pseudomonas
ASV_11	0.00117236818373114	0.0125416341132448	0.00152342627191722	0.00234448265082838	0.0230489097865671	0.0153515970205782	Bacteria	Proteobacteria	Gammaproteobacteria	Betaproteobacteriales	Burkholderiaceae	Massilia	3Species_ASV_2287_Massilia
ASV_12	0	0.000801842181010732	0.0630353549870653	0	0	0.00340866052266128	Bacteria	Proteobacteria	Gammaproteobacteria	Enterobacteriales	Enterobacteriaceae	Pantoea	Pantoea
ASV_13	0.0116936211146516	0.0119659525473909	0.00109226789307272	0.0240179222673752	0.00590052090536118	0.00244918570887514	Bacteria	Proteobacteria	Alphaproteobacteria	Sphingomonadales	Sphingomonadaceae	Sphingomonas	Sphingomonas
ASV_14	0.00279564720735886	0.027385994489905	0	0.000208398457851412	0.0144747153459641	0.00502461810377478	Bacteria	Actinobacteria	Actinobacteria	Corynebacteriales	Nocardiaceae	Rhodococcus	Rhodococcus
ASV_15	0.0309324836169062	0.000493441342160451	0	0.0294362821715119	0	0	Bacteria	Proteobacteria	Alphaproteobacteria	Sphingomonadales	Sphingomonadaceae	Sphingomonas	3Species_ASV_605_Sphingomonas
ASV_16	0.00616244814525341	0.0015008840824047	0.0113825812014947	0.00395957069917683	0.0056008850781358	0.0272187855068804	Bacteria	Proteobacteria	Gammaproteobacteria	Betaproteobacteriales	Burkholderiaceae	Massilia	3Species_ASV_1643_Massilia
ASV_17	0.0202909877953466	0.0145770796496566	0.00594998562805404	0.00810149004897364	0.00184391278292537	0.00295417245297311	Bacteria	Proteobacteria	Gammaproteobacteria	Enterobacteriales	Enterobacteriaceae	Pantoea	Pantoea
ASV_18	0.00321649732459568	0.00254944693449566	0.00681230238574303	0.00213608419297697	0.000391831466371641	0.0384799899002651	Bacteria	Bacteroidetes	Bacteroidia	Sphingobacteriales	Sphingobacteriaceae	Pedobacter	Pedobacter
ASV_19	0.00538086935609932	0.00775114108310375	0.000517390054613395	0.00591330624153381	0.0200064536947402	0.00848377730084585	Bacteria	Proteobacteria	Gammaproteobacteria	Betaproteobacteriales	Burkholderiaceae	Massilia	timonae
ASV_20	0	0.00201488548048851	0	0	0.0430092656617342	0	Bacteria	Proteobacteria	Gammaproteobacteria	Enterobacteriales	Enterobacteriaceae	Enterobacteriaceae	Enterobacteriaceae
ASV_21	0.0436782300246498	0.000246720671080225	0	0.0128425549650933	0	0	Bacteria	Bacteroidetes	Bacteroidia	Cytophagales	Spirosomaceae	Dyadobacter	Dyadobacter
ASV_22	0.00673360187578909	0.0226160615156873	0.000258695027306697	0.00526206106074815	0.00885078135804176	0.000378740058073476	Bacteria	Proteobacteria	Alphaproteobacteria	Rhizobiales	Rhizobiaceae	Aminobacter	Aminobacter
ASV_23	0.001984007695545	0.00337184917142975	0.0485771773498132	0	0	0	Bacteria	Proteobacteria	Gammaproteobacteria	Enterobacteriales	Enterobacteriaceae	Enterobacter	Enterobacter
ASV_24	0.000210425058618409	0.023356223528928	0	0.0141971449411274	0.00324989627990596	0.000429238732483272	Bacteria	Bacteroidetes	Bacteroidia	Chitinophagales	Chitinophagaceae	Flavisolibacter	Flavisolibacter
ASV_25	0.0353514098478927	0	0	0.0163592789413358	0.0000921956391462684	0.000227244034844085	Bacteria	Gemmatimonadetes	Longimicrobia	Longimicrobiales	Longimicrobiaceae	Longimicrobium	terrae
ASV_26	0.00934888474718932	0.00890250421481146	0	0.0131030530374075	0.000829760752316415	0.0134326473930059	Bacteria	Firmicutes	Bacilli	Bacillales	Planococcaceae	Planomicrobium	Planomicrobium
ASV_27	0	0.000842962292857437	0.0488358723771199	0	0	0.000883726802171443	Bacteria	Proteobacteria	Alphaproteobacteria	Rhizobiales	Rhizobiaceae	Bartonella	Bartonella
ASV_28	0.00634281248121205	0.00530449442822484	0.00031618281115263	0.00974262790455351	0.0122389710966671	0.0092665067541977	Bacteria	Proteobacteria	Alphaproteobacteria	Sphingomonadales	Sphingomonadaceae	Sphingomonas	aerophila
ASV_29	0	0.00222048603972203	0.0470824949698189	0	0	0	Bacteria	Proteobacteria	Gammaproteobacteria	Enterobacteriales	Enterobacteriaceae	Klebsiella	Klebsiella
ASV_30	0.0128659892983827	0.00760722069164028	0.00152342627191722	0.00885693445868501	0.00465587977688655	0.00787779320792829	Bacteria	Proteobacteria	Alphaproteobacteria	Sphingomonadales	Sphingomonadaceae	Novosphingobium	Novosphingobium
ASV_31	0.00258522214874046	0.0179900489329331	0.000574877838459327	0.00382932166301969	0.00599271654450744	0.00737280646383032	Bacteria	Proteobacteria	Alphaproteobacteria	Sphingomonadales	Sphingomonadaceae	Sphingomonas	mucosissima
ASV_32	0	0	0.00031618281115263	0	0	0.0418129024113117	Bacteria	Proteobacteria	Alphaproteobacteria	Rickettsiales	NA	uncultured_Tistrella_sp.	uncultured_Tistrella_sp.
ASV_33	0.00192388625022546	0.000966322628397549	0	0.00096384286756278	0.0279813764808925	0.00282792576694862	Bacteria	Proteobacteria	Gammaproteobacteria	Enterobacteriales	Enterobacteriaceae	Erwinia	Erwinia
ASV_34	0.00748511994228341	0.0118837123236975	0	0.00534021048244243	0.00592356981514774	0.00436813533644742	Bacteria	Proteobacteria	Alphaproteobacteria	Rhizobiales	Devosiaceae	Devosia	3Species_ASV_209_Devosia
ASV_35	0.00772560572356159	0.000657921789547268	0.00847944811727508	0.00174533708450557	0.00258147789609551	0.0172452973109456	Bacteria	Proteobacteria	Gammaproteobacteria	Betaproteobacteriales	Burkholderiaceae	Massilia	3Species_ASV_1485_Massilia
ASV_36	0.00700414837972705	0.00941650561289527	0	0.0101073252057935	0.00301940718204029	0.00330766317384169	Bacteria	Proteobacteria	Alphaproteobacteria	Rhizobiales	Rhizobiaceae	Tianweitania	Tianweitania
ASV_37	0.0193891661155534	0	0	0.0181046160258414	0	0	Bacteria	Bacteroidetes	Bacteroidia	Sphingobacteriales	Sphingobacteriaceae	Arcticibacter	Arcticibacter
ASV_38	0.00976973486442614	0.0117809120440808	0	0.00560070855475669	0.00361867883649103	0.00118671884863022	Bacteria	Actinobacteria	Actinobacteria	Micrococcales	Microbacteriaceae	Curtobacterium	Curtobacterium
ASV_39	0.0132267179703	0	0.00827824087381432	0.000781494216942795	0.0102337159452358	0.00209569498800656	Bacteria	Proteobacteria	Gammaproteobacteria	Enterobacteriales	Enterobacteriaceae	Pantoea	Pantoea
ASV_40	0.008597366680695	0.00921090505366175	0.00106352400114976	0.00356882359070543	0.00585442308578804	0.00287842444135841	Bacteria	Proteobacteria	Alphaproteobacteria	Sphingomonadales	Sphingomonadaceae	Sphingomonas	Sphingomonas
ASV_41	0.00108218601575182	0.0184218101073235	0.000402414486921529	0.00106804209648849	0.00262757571566865	0.00391364726675925	Bacteria	Actinobacteria	Actinobacteria	Micrococcales	Micrococcaceae	Kocuria	Kocuria
ASV_42	0.0106114350988998	0.000719601957317324	0.00146593848807128	0.00424611857872252	0.0051860047019776	0.0104027269284181	Bacteria	Proteobacteria	Gammaproteobacteria	Betaproteobacteriales	Burkholderiaceae	Massilia	Massilia
ASV_43	0.0134672037515782	0.00526337431637814	0.00149468237999425	0.00692924872355945	0.00315770064075969	0.00181795227875268	Bacteria	Actinobacteria	Actinobacteria	Micrococcales	Microbacteriaceae	Curtobacterium	Curtobacterium
ASV_44	0.00471953345758432	0.00413257124059377	0.00244323081345214	0.0025528811086798	0.00426404831051491	0.0114127004166141	Bacteria	Proteobacteria	Alphaproteobacteria	Sphingomonadales	Sphingomonadaceae	Sphingomonas	3Species_ASV_1623_Sphingomonas
ASV_45	0.00664341970780978	0.00479049303014104	0	0.0101594248202563	0.00417185267136864	0.00356015654589067	Bacteria	Proteobacteria	Alphaproteobacteria	Rhizobiales	Devosiaceae	Devosia	Devosia
ASV_46	0.0129261107437023	0.00370081006620338	0	0.0117745128686048	0.00140598349698059	0.000807978790556748	Bacteria	Proteobacteria	Alphaproteobacteria	Sphingomonadales	Sphingomonadaceae	Novosphingobium	Novosphingobium
ASV_47	0.0285276258041243	0	0	0.00455871626549964	0	0	Bacteria	Patescibacteria	Saccharimonadia	Saccharimonadales	uncultured_Candidatus_Saccharibacteria_bacterium	uncultured_Candidatus_Saccharibacteria_bacterium	uncultured_Candidatus_Saccharibacteria_bacterium
ASV_48	0	0.0175994078703894	0	0	0.00472502650624625	0	Bacteria	Proteobacteria	Alphaproteobacteria	Sphingomonadales	Sphingomonadaceae	Sphingomonadaceae	Sphingomonadaceae
ASV_49	0	0.00857354332003783	0.00232825524576028	0	0.0116627483520029	0.000757480116146951	Bacteria	Proteobacteria	Gammaproteobacteria	Pseudomonadales	Pseudomonadaceae	Pseudomonas	oryzihabitans
ASV_50	0.0171646726387302	0	0	0.0115661144107534	0	0	Bacteria	Proteobacteria	Gammaproteobacteria	Betaproteobacteriales	Burkholderiaceae	Massilia	3Species_ASV_656_Massilia
ASV_51	0.0132267179703	0.00322792877996628	0	0.00906533291653642	0.000968054211035818	0.00030299204645878	Bacteria	Proteobacteria	Alphaproteobacteria	Rhizobiales	Rhizobiaceae	Rhizobiaceae	Rhizobiaceae
ASV_52	0	0.00984826678728566	0	0	0.0119854330890149	0	Bacteria	Bacteroidetes	Bacteroidia	Sphingobacteriales	Sphingobacteriaceae	Mucilaginibacter	Mucilaginibacter
ASV_53	0	0	0.0166139695314746	0	0	0.0103269789168034	Bacteria	Proteobacteria	Gammaproteobacteria	Diplorickettsiales	Diplorickettsiaceae	Diplorickettsia	3Species_ASV_9_Diplorickettsia
ASV_54	0.00282570793001864	0.00816234220157079	0	0.00341252474731687	0.00723735767298207	0.00100997348819593	Bacteria	Proteobacteria	Alphaproteobacteria	Sphingomonadales	Sphingomonadaceae	Altererythrobacter	3Species_ASV_481_Altererythrobacter
ASV_55	0	0.00263168715818907	0	0.000338647494008544	0.0136449545936477	0.00611033960358541	Bacteria	Proteobacteria	Gammaproteobacteria	Betaproteobacteriales	Burkholderiaceae	Massilia	Massilia
ASV_56	0	0.00544841481968831	0.00275941362460477	0	0.0137601991425806	0.000353490720868577	Bacteria	Proteobacteria	Gammaproteobacteria	Pseudomonadales	Moraxellaceae	Alkanindiges	3Species_ASV_1489_Alkanindiges
ASV_57	0.00622256959057296	0.000555121509930507	0	0.0125299572783161	0.00140598349698059	0.0045953793712915	Bacteria	Proteobacteria	Gammaproteobacteria	Betaproteobacteriales	Burkholderiaceae	Massilia	Massilia
ASV_58	0	0.00497553353345121	0	0	0.0160650901212373	0	Bacteria	Proteobacteria	Gammaproteobacteria	Betaproteobacteriales	Burkholderiaceae	Massilia	Massilia
ASV_59	0.000390789394577046	0	0.0221615406726071	0	0	0.00386314859234945	Bacteria	Bacteroidetes	Bacteroidia	Flavobacteriales	Weeksellaceae	Chryseobacterium	Chryseobacterium
ASV_60	0.00402813683640955	0.00684649862247625	0.0124461052026444	0	0.000507076015304476	0	Bacteria	Proteobacteria	Gammaproteobacteria	Enterobacteriales	Enterobacteriaceae	Enterobacteriaceae	Enterobacteriaceae
ASV_61	0.00862742740335478	0.00257000699041901	0.000574877838459327	0.00583515681983953	0.00470197759645969	0.001489710895089	Bacteria	Proteobacteria	Alphaproteobacteria	Rhizobiales	Beijerinckiaceae	Methylobacterium	Methylobacterium
ASV_62	0.0195394697288523	0.00154200419425141	0.000287438919229664	0.00328227571115974	0	0.00133821487185961	Bacteria	Actinobacteria	Actinobacteria	Propionibacteriales	Nocardioidaceae	Aeromicrobium	Aeromicrobium
ASV_63	0.0082666987314375	0.00446153213536741	0.000517390054613395	0.00307387725330833	0.00382611902457014	0.00214619366241636	Bacteria	Proteobacteria	Alphaproteobacteria	Rhizobiales	Beijerinckiaceae	Methylobacterium	Methylobacterium
ASV_64	0.00114230746107136	0.000822402236934085	0.00528887611382581	0.00158903824111702	0.00184391278292537	0.0119429364979169	Bacteria	Proteobacteria	Gammaproteobacteria	Betaproteobacteriales	Burkholderiaceae	Massilia	alkalitolerans
ASV_65	0	0.00949874583658868	0	0.00268313014483693	0.00530124925091043	0.00179270294154778	Bacteria	Proteobacteria	Alphaproteobacteria	Sphingomonadales	Sphingomonadaceae	Sphingomonas	Sphingomonas
ASV_66	0.000691396621174773	0.00565401537892183	0	0.0030478274460769	0.00373392338542387	0.00709506375457644	Bacteria	Proteobacteria	Alphaproteobacteria	Sphingomonadales	Sphingomonadaceae	Sphingomonas	Sphingomonas
ASV_67	0	0.00067848184547062	0	0	0.0178859539943761	0.00030299204645878	Bacteria	Proteobacteria	Gammaproteobacteria	Enterobacteriales	Enterobacteriaceae	Enterobacteriaceae	Enterobacteriaceae
ASV_68	0.0009920038477725	0.002919527941116	0	0.00145878920495988	0.00119854330890149	0.0132811513697765	Bacteria	Proteobacteria	Alphaproteobacteria	Caulobacterales	Caulobacteraceae	Brevundimonas	Brevundimonas
ASV_69	0	0.00294008799703935	0.00531762000574878	0	0.00106024985018209	0.0109582123469259	Bacteria	Proteobacteria	Gammaproteobacteria	Pseudomonadales	Pseudomonadaceae	Pseudomonas	Pseudomonas
ASV_70	0.0104010100402814	0.000431761174390394	0.00117849956884162	0.00468896530165677	0.00140598349698059	0.00398939527837394	Bacteria	Proteobacteria	Gammaproteobacteria	Betaproteobacteriales	Burkholderiaceae	Massilia	Massilia
ASV_71	0.000450910839896591	0.00201488548048851	0	0.000156298843388559	0.0131148296685567	0.00287842444135841	Bacteria	Proteobacteria	Gammaproteobacteria	Betaproteobacteriales	Burkholderiaceae	Massilia	Massilia
ASV_72	0.00480971562556364	0.00261112710226572	0	0.00932583098885068	0.00170561932420597	0.00189370029036738	Bacteria	Proteobacteria	Alphaproteobacteria	Sphingomonadales	Sphingomonadaceae	Sphingomonas	3Species_ASV_448_Sphingomonas
ASV_73	0.00580171947333614	0.00271392738188248	0.00109226789307272	0.00190163592789413	0.00479417323560596	0.00361065522030047	Bacteria	Proteobacteria	Alphaproteobacteria	Sphingomonadales	Sphingomonadaceae	Sphingomonas	Sphingomonas
ASV_74	0.00748511994228341	0.0015008840824047	0	0.00742419506095655	0.00278891808417462	0.00123721752304002	Bacteria	Proteobacteria	Alphaproteobacteria	Sphingomonadales	Sphingomonadaceae	Sphingomonas	3Species_ASV_1934_Sphingomonas
ASV_75	0.00643299464919137	0.000699041901393972	0	0.00992497655517349	0.00115244548932835	0.00232293902285065	Bacteria	Bacteroidetes	Bacteroidia	Cytophagales	Hymenobacteraceae	Adhaeribacter	3Species_ASV_1501_Adhaeribacter
ASV_76	0.00499007996152227	0.00460545252683087	0.000891060649611957	0.00244868187975409	0.00447148849859402	0.0015654589067037	Bacteria	Proteobacteria	Alphaproteobacteria	Acetobacterales	Acetobacteraceae	Acetobacteraceae	Acetobacteraceae
ASV_77	0.000480971562556364	0.00600353632961882	0.00569129060074734	0	0.00112939657954179	0.00535285948743845	Bacteria	Firmicutes	Bacilli	Bacillales	Family_XII	Exiguobacterium	Exiguobacterium
ASV_78	0.00225455419948296	0.005839055882232	0	0.00398562050640825	0.00311160282118656	0.00280267642974372	Bacteria	Proteobacteria	Alphaproteobacteria	Rhodobacterales	Rhodobacteraceae	Rubellimicrobium	3Species_ASV_1047_Rubellimicrobium
ASV_79	0.00123248962905068	0.00133640363501789	0	0.00375117224132541	0.00352648319734477	0.00891301603332913	Bacteria	Proteobacteria	Gammaproteobacteria	Betaproteobacteriales	Burkholderiaceae	Massilia	Massilia
ASV_80	0	0.00495497347752786	0.00540385168151768	0	0.00292721154289402	0.00499936876656988	Bacteria	Firmicutes	Bacilli	Bacillales	Family_XII	Exiguobacterium	Exiguobacterium
ASV_81	0.00300607226597727	0.000657921789547268	0	0.0116703136396791	0.00101415203060895	0.00262593106930943	Bacteria	Proteobacteria	Gammaproteobacteria	Betaproteobacteriales	Burkholderiaceae	Massilia	Massilia
ASV_82	0.00261528287140023	0.00224104609564538	0.000919804541534924	0.00578305720537668	0.000806711842529848	0.00590834490594622	Bacteria	Bacteroidetes	Bacteroidia	Cytophagales	Spirosomaceae	Dyadobacter	Dyadobacter
ASV_83	0	0.0063119371684691	0.00186835297499281	0	0.00472502650624625	0.00335816184825148	Bacteria	Proteobacteria	Gammaproteobacteria	Pseudomonadales	Pseudomonadaceae	Pseudomonas	Pseudomonas
ASV_84	0.00724463416100523	0.00248776676672561	0.00120724346076459	0.0022663332291341	0.00142903240676716	0.00350965787148087	Bacteria	Proteobacteria	Alphaproteobacteria	Acetobacterales	Acetobacteraceae	Roseomonas	3Species_ASV_1461_Roseomonas
ASV_85	0.00225455419948296	0.00205600559233521	0.00169588962345502	0.00586120662707096	0.00230489097865671	0.0031561671506123	Bacteria	Actinobacteria	Actinobacteria	Frankiales	Geodermatophilaceae	Modestobacter	Modestobacter
ASV_86	0.00465941201226478	0.000925202516550845	0	0.012035010940919	0.000322684737011939	0.000126246686024492	Bacteria	Bacteroidetes	Bacteroidia	Chitinophagales	Chitinophagaceae	Chitinophagaceae	Chitinophagaceae
ASV_87	0	0	0	0	0.0156963075646522	0	Bacteria	Proteobacteria	Gammaproteobacteria	Enterobacteriales	Enterobacteriaceae	Enterobacteriaceae	Enterobacteriaceae
ASV_88	0	0.002919527941116	0.000431158378844496	0.00125039074710847	0.00338818973862536	0.00823128392879687	Bacteria	Bacteroidetes	Bacteroidia	Cytophagales	Hymenobacteraceae	Hymenobacter	Hymenobacter
ASV_89	0	0.000308400838850282	0	0	0	0.0166645625552329	Bacteria	Bacteroidetes	Bacteroidia	Cytophagales	Hymenobacteraceae	Adhaeribacter	Adhaeribacter
ASV_90	0.00967955269644682	0.0000205600559233521	0.0000574877838459327	0.00726789621756799	0.000530124925091043	0.00103522282540083	Bacteria	Proteobacteria	Gammaproteobacteria	Betaproteobacteriales	Burkholderiaceae	Massilia	Massilia
ASV_91	0.00360728671917273	0.0077717011390271	0	0.0026570803376055	0.000484027105517909	0.00030299204645878	Bacteria	Bacteroidetes	Bacteroidia	Cytophagales	Spirosomaceae	Dyadobacter	3Species_ASV_1938_Dyadobacter
ASV_92	0.0029760115433175	0.00419425140836383	0	0.00674690007293946	0.0015442769557	0	Bacteria	Proteobacteria	Alphaproteobacteria	Sphingomonadales	Sphingomonadaceae	Novosphingobium	Novosphingobium
ASV_93	0.00477965490290387	0.00242608659895555	0.00106352400114976	0.00489736375950818	0.00145208131655373	0.0015654589067037	Bacteria	Actinobacteria	Actinobacteria	Kineosporiales	Kineosporiaceae	Kineococcus	Kineococcus
ASV_94	0.00658329826249023	0.00234384637526214	0	0.00591330624153381	0.00147513022634029	0	Bacteria	Proteobacteria	Alphaproteobacteria	Rhizobiales	D05-2	uncultured_bacterium	uncultured_bacterium
ASV_95	0.00372752960981182	0.00113080307578437	0.000747341189997126	0.00164113785557987	0.00405660812243581	0.00424188865042293	Bacteria	Proteobacteria	Gammaproteobacteria	Betaproteobacteriales	Burkholderiaceae	Massilia	3Species_ASV_2791_Massilia
ASV_96	0.00141285396500932	0.00135696369094124	0	0.00211003438574555	0.00324989627990596	0.00684257038252746	Bacteria	Proteobacteria	Gammaproteobacteria	Betaproteobacteriales	Burkholderiaceae	Massilia	Massilia
ASV_97	0.00261528287140023	0.00195320531271845	0.000402414486921529	0.00635615296446806	0.000968054211035818	0.0031056684762025	Bacteria	Actinobacteria	Actinobacteria	Frankiales	Geodermatophilaceae	Blastococcus	Blastococcus
ASV_98	0.00147297541032886	0.00715489946132653	0	0	0.00437929285944775	0.000252493372048984	Bacteria	Patescibacteria	Saccharimonadia	Saccharimonadales	Saccharimonadaceae	uncultured_bacterium	uncultured_bacterium
ASV_99	0.00204412914086455	0.00281672766149924	0	0.00896113368761071	0.00103720094039552	0	Bacteria	Proteobacteria	Alphaproteobacteria	Sphingomonadales	Sphingomonadaceae	Novosphingobium	Novosphingobium
ASV_100	0.00264534359406	0.00254944693449566	0	0.00448056684380536	0.00354953210713133	0.00131296553465472	Bacteria	Bacteroidetes	Bacteroidia	Cytophagales	Hymenobacteraceae	Adhaeribacter	Adhaeribacter
ASV_101	0.00255516142608068	0.00454377235906082	0.00804828973843058	0	0	0	Bacteria	Proteobacteria	Gammaproteobacteria	Enterobacteriales	Enterobacteriaceae	Enterobacter	Enterobacter
ASV_102	0.000240485781278182	0	0	0	0.0130687318489835	0	Bacteria	Bacteroidetes	Bacteroidia	Cytophagales	Hymenobacteraceae	Hymenobacter	Hymenobacter
ASV_103	0	0.000740162013240676	0.0144869215291751	0	0	0.000757480116146951	Bacteria	Proteobacteria	Gammaproteobacteria	Enterobacteriales	Enterobacteriaceae	Pantoea	Pantoea
ASV_104	0.00748511994228341	0.000884082404704141	0.000833572865766025	0.00320412628946546	0.00251233116673581	0.000353490720868577	Bacteria	Bacteroidetes	Bacteroidia	Cytophagales	Hymenobacteraceae	Hymenobacter	Hymenobacter
ASV_105	0.00802621295015932	0.00172704469756158	0.00178212129922391	0.00362092320516828	0	0	Bacteria	Proteobacteria	Gammaproteobacteria	Enterobacteriales	Enterobacteriaceae	Pantoea	3Species_ASV_1836_Pantoea
ASV_106	0.00309625443395659	0.000596241621777211	0	0.00721579660310514	0.000737565113170147	0.00275217775533392	Bacteria	Proteobacteria	Alphaproteobacteria	Acetobacterales	Acetobacteraceae	Roseomonas	Roseomonas
ASV_107	0	0.00176816480940828	0.00117849956884162	0	0	0.0101249842191642	Bacteria	Firmicutes	Bacilli	Bacillales	Planococcaceae	Planomicrobium	Planomicrobium
ASV_108	0.00129261107437023	0.00378305028989679	0.000201207243460765	0.00270917995206835	0.00205135297100447	0.00227244034844085	Bacteria	Proteobacteria	Alphaproteobacteria	Rhizobiales	Beijerinckiaceae	Methylobacterium	Methylobacterium
ASV_109	0.0104911922082607	0.000185040503310169	0	0.00411586954256539	0	0	Bacteria	Bacteroidetes	Bacteroidia	Sphingobacteriales	Sphingobacteriaceae	Mucilaginibacter	Mucilaginibacter
ASV_110	0	0	0.000172463351537798	0	0	0.0127761646256786	Bacteria	Bacteroidetes	Bacteroidia	Cytophagales	Hymenobacteraceae	Nibribacter	Nibribacter
ASV_111	0	0.00318680866811958	0.000172463351537798	0.00497551318120246	0	0.00401464461557884	Bacteria	Bacteroidetes	Bacteroidia	Cytophagales	Hymenobacteraceae	Rufibacter	Rufibacter
ASV_112	0.010851920880178	0	0	0.00388142127748255	0	0	Bacteria	Gemmatimonadetes	Longimicrobia	Longimicrobiales	Longimicrobiaceae	Longimicrobium	Longimicrobium
ASV_113	0.000721457343834546	0.000657921789547268	0.000459902270767462	0.00096384286756278	0.00380307011478357	0.00593359424315112	Bacteria	Proteobacteria	Gammaproteobacteria	Betaproteobacteriales	Burkholderiaceae	Massilia	Massilia
ASV_114	0.00580171947333614	0.00127472346724783	0	0.00479316453058247	0.000945005301249251	0.000530236081302866	Bacteria	Actinobacteria	Actinobacteria	Micrococcales	Microbacteriaceae	Microbacteriaceae	Microbacteriaceae
ASV_115	0.00610232669993387	0.00123360335540113	0	0.0025528811086798	0.00106024985018209	0.00214619366241636	Bacteria	Proteobacteria	Alphaproteobacteria	Sphingomonadales	Sphingomonadaceae	Sphingomonas	3Species_ASV_676_Sphingomonas
ASV_116	0.00264534359406	0.00209712570418192	0.000229951135383731	0.000494946337397103	0.0035725810169179	0.00287842444135841	Bacteria	Bacteroidetes	Bacteroidia	Cytophagales	Hymenobacteraceae	Hymenobacter	Hymenobacter
ASV_117	0.0142187218180725	0	0	0.000104199228925706	0	0	Bacteria	Proteobacteria	Gammaproteobacteria	Pseudomonadales	Moraxellaceae	Alkanindiges	Alkanindiges
ASV_118	0.00408825828172909	0.00250832682264896	0	0.0026570803376055	0.000737565113170147	0.00194419896477717	Bacteria	Proteobacteria	Alphaproteobacteria	Rhizobiales	Rhizobiaceae	Aureimonas	Aureimonas
ASV_119	0.000360728671917273	0.00172704469756158	0	0.00231843284359696	0.000737565113170147	0.006211336952405	Bacteria	Proteobacteria	Alphaproteobacteria	Sphingomonadales	Sphingomonadaceae	Sphingomonas	Sphingomonas
ASV_120	0.00228461492214273	0	0	0.00817963947066792	0.00163647259484626	0	Bacteria	Proteobacteria	Gammaproteobacteria	Betaproteobacteriales	Burkholderiaceae	Massilia	Massilia
ASV_121	0	0.000842962292857437	0.00385168151767749	0	0.00502466233347163	0.0016159575811135	Bacteria	Proteobacteria	Gammaproteobacteria	Enterobacteriales	Enterobacteriaceae	Erwinia	persicina
ASV_122	0	0.00729881985279	0	0	0.00221269533951044	0	Bacteria	Bacteroidetes	Bacteroidia	Flavobacteriales	Flavobacteriaceae	Flavobacterium	hauense
ASV_123	0.00898815607527205	0	0	0.00385537147025112	0	0	Bacteria	Bacteroidetes	Bacteroidia	Chitinophagales	Chitinophagaceae	Chitinophagaceae	Chitinophagaceae
ASV_124	0.0069440269344075	0.00148032402648135	0.000172463351537798	0.00182348650619985	0.000207440188079104	0.00143921222067921	Bacteria	Actinobacteria	Thermoleophilia	Solirubrobacterales	Solirubrobacteraceae	Patulibacter	Patulibacter
ASV_125	0	0.00855298326411448	0	0	0.000645369474023879	0	Bacteria	Proteobacteria	Alphaproteobacteria	Sphingomonadales	Sphingomonadaceae	Novosphingobium	Novosphingobium
ASV_126	0.00315637587927614	0.00162424441794482	0	0.00505366260289674	0.00055317383487761	0.00100997348819593	Bacteria	Proteobacteria	Alphaproteobacteria	Acetobacterales	Acetobacteraceae	Roseomonas	ludipueritiae
ASV_127	0.00135273251968977	0.00259056704634237	0	0	0.00601576545429401	0	Bacteria	Bacteroidetes	Bacteroidia	Flavobacteriales	Flavobacteriaceae	Flavobacterium	Flavobacterium
ASV_128	0.00775566644622137	0	0	0.00427216838595394	0	0	Bacteria	Bacteroidetes	Bacteroidia	Chitinophagales	Chitinophagaceae	Chitinophagaceae	Chitinophagaceae
ASV_129	0.00321649732459568	0.00289896788519265	0	0.00171928727727415	0.00135988567740746	0.00100997348819593	Bacteria	Actinobacteria	Actinobacteria	Micrococcales	Microbacteriaceae	Yonghaparkia	alkaliphila
ASV_130	0.0016533397462875	0.00363912989843332	0	0.0012764405543399	0.00124464112847462	0.00194419896477717	Bacteria	Actinobacteria	Actinobacteria	Propionibacteriales	Nocardioidaceae	Nocardioides	Nocardioides
ASV_131	0.000300607226597727	0.000431761174390394	0.000229951135383731	0	0	0.00906451205655852	Bacteria	Firmicutes	Bacilli	Bacillales	Planococcaceae	Planomicrobium	Planomicrobium
ASV_132	0	0	0.00790457027881575	0	0.00152122804591343	0.00138871354626941	Bacteria	Actinobacteria	Actinobacteria	Micrococcales	Micrococcaceae	Acaricomes	3Species_ASV_15_Acaricomes
ASV_133	0	0	0.0112676056338028	0	0	0	Bacteria	Proteobacteria	Gammaproteobacteria	Enterobacteriales	Enterobacteriaceae	Enterobacter	Enterobacter
ASV_134	0.00168340046894727	0.00172704469756158	0	0.00237053245805981	0.0020283040612179	0.00176745360434289	Bacteria	Proteobacteria	Alphaproteobacteria	Sphingomonadales	Sphingomonadaceae	Sphingomonas	Sphingomonas
ASV_135	0.00150303613298864	0.00250832682264896	0.000919804541534924	0.00208398457851412	0	0.00265118040651433	Bacteria	Firmicutes	Bacilli	Bacillales	Planococcaceae	Planomicrobium	Planomicrobium
ASV_136	0	0.00324848883588963	0	0	0.00484027105517909	0	Bacteria	Proteobacteria	Gammaproteobacteria	Pseudomonadales	Moraxellaceae	Alkanindiges	Alkanindiges
ASV_137	0	0.00207656564825856	0	0.0030478274460769	0.000760614022956714	0.00292892311576821	Bacteria	Bacteroidetes	Bacteroidia	Flavobacteriales	Flavobacteriaceae	Flavobacterium	Flavobacterium
ASV_138	0	0.000842962292857437	0.00557631503305548	0	0	0.00330766317384169	Bacteria	Deinococcus-Thermus	Deinococci	Deinococcales	Deinococcaceae	Deinococcus	Deinococcus
ASV_139	0	0	0.00327680367921817	0	0	0.00631233430122459	Bacteria	Proteobacteria	Gammaproteobacteria	Betaproteobacteriales	Burkholderiaceae	Massilia	3Species_ASV_1851_Massilia
ASV_140	0.00649311609451091	0.00139808380278794	0	0.00205793477128269	0	0	Bacteria	Bacteroidetes	Bacteroidia	Sphingobacteriales	Sphingobacteriaceae	Mucilaginibacter	Mucilaginibacter
ASV_141	0.00138279324234955	0.00320736872404293	0.000172463351537798	0.00119829113264562	0.00135988567740746	0.00108572149981063	Bacteria	Proteobacteria	Alphaproteobacteria	Rhodobacterales	Rhodobacteraceae	Rubellimicrobium	Rubellimicrobium
ASV_142	0.00162327902362773	0.00067848184547062	0	0.00364697301239971	0.000414880376158208	0.00260068173210453	Bacteria	Proteobacteria	Alphaproteobacteria	Sphingomonadales	Sphingomonadaceae	Sphingomonas	Sphingomonas
ASV_143	0	0	0.00988789882150043	0	0	0	Bacteria	Proteobacteria	Gammaproteobacteria	Enterobacteriales	Enterobacteriaceae	Enterobacter	Enterobacter
ASV_144	0	0	0.00985915492957747	0	0	0	Bacteria	Firmicutes	Bacilli	Lactobacillales	Streptococcaceae	Lactococcus	Lactococcus
ASV_145	0.000661335898515	0	0	0.00729394602479942	0.000783662932743281	0	Bacteria	Actinobacteria	Actinobacteria	Micromonosporales	Micromonosporaceae	Actinoplanes	Actinoplanes
ASV_146	0	0	0	0	0.00767528695892684	0	Bacteria	Proteobacteria	Gammaproteobacteria	Enterobacteriales	Enterobacteriaceae	Enterobacteriaceae	Enterobacteriaceae
ASV_147	0	0.0039064106254369	0	0.00224028342190268	0.000391831466371641	0.000807978790556748	Bacteria	Actinobacteria	Actinobacteria	Micrococcales	Micrococcaceae	Arthrobacter	Arthrobacter
ASV_148	0	0	0	0	0	0.00810503724277238	Bacteria	Proteobacteria	Gammaproteobacteria	Betaproteobacteriales	Burkholderiaceae	Massilia	Massilia
ASV_149	0	0.00234384637526214	0.00126473124461052	0	0.0037108744756373	0	Bacteria	Proteobacteria	Gammaproteobacteria	Enterobacteriales	Enterobacteriaceae	Enterobacteriaceae	Enterobacteriaceae
ASV_150	0	0.0034335293391998	0	0	0.0018900106024985	0.00169170559272819	Bacteria	Proteobacteria	Gammaproteobacteria	Betaproteobacteriales	Burkholderiaceae	Burkholderiaceae	Burkholderiaceae
ASV_151	0	0	0.00781833860304685	0	0	0.00111097083701553	Bacteria	Proteobacteria	Gammaproteobacteria	Pseudomonadales	Pseudomonadaceae	Pseudomonas	Pseudomonas
ASV_152	0	0.00242608659895555	0	0.000416796915702824	0.000530124925091043	0.00386314859234945	Bacteria	Proteobacteria	Alphaproteobacteria	Sphingomonadales	Sphingomonadaceae	Sphingomonas	Sphingomonas
ASV_153	0.00751518066494319	0	0	0	0.00133683676762089	0	Bacteria	Proteobacteria	Alphaproteobacteria	Sphingomonadales	Sphingomonadaceae	Sphingomonas	Sphingomonas
ASV_154	0.000931882402452955	0.0015008840824047	0.000172463351537798	0.00140668959049703	0.000507076015304476	0.0030804191389976	Bacteria	Proteobacteria	Alphaproteobacteria	Rhizobiales	Beijerinckiaceae	Methylobacterium	Methylobacterium
ASV_155	0.00153309685564841	0.00078128212508738	0	0.00325622590392831	0.00145208131655373	0.000656482767327358	Bacteria	Proteobacteria	Alphaproteobacteria	Sphingomonadales	Sphingomonadaceae	Sphingomonadaceae	Sphingomonadaceae
ASV_156	0	0	0.00158091405576315	0	0.00571612962706864	0	Bacteria	Proteobacteria	Gammaproteobacteria	Enterobacteriales	Enterobacteriaceae	Erwinia	Erwinia
ASV_157	0	0.00102800279616761	0	0.00656455142231947	0	0	Bacteria	Proteobacteria	Alphaproteobacteria	Sphingomonadales	Sphingomonadaceae	Sphingomonas	Sphingomonas
ASV_158	0.0029760115433175	0	0	0.00515786183182244	0	0	Bacteria	Proteobacteria	Alphaproteobacteria	Sphingomonadales	Sphingomonadaceae	Sphingomonas	Sphingomonas
ASV_159	0	0.00314568855627287	0	0.000260498072314265	0.000530124925091043	0.00277742709253882	Bacteria	Deinococcus-Thermus	Deinococci	Deinococcales	Deinococcaceae	Deinococcus	Deinococcus
ASV_160	0.00282570793001864	0	0.00540385168151768	0	0	0.00030299204645878	Bacteria	Proteobacteria	Gammaproteobacteria	Enterobacteriales	Enterobacteriaceae	Kosakonia	cowanii
ASV_161	0.00126255035171046	0.00230272626341544	0	0.00205793477128269	0.00131378785783432	0	Bacteria	Proteobacteria	Alphaproteobacteria	Acetobacterales	Acetobacteraceae	Roseomonas	Roseomonas
ASV_162	0	0.000945762572474197	0	0.00106804209648849	0	0.00510036611538947	Bacteria	Firmicutes	Bacilli	Bacillales	Planococcaceae	Planomicrobium	Planomicrobium
ASV_163	0.00174352191426682	0.00182984497717834	0.00379419373383156	0	0	0.000227244034844085	Bacteria	Firmicutes	Bacilli	Lactobacillales	Enterococcaceae	Enterococcus	Enterococcus
ASV_164	0	0.00219992598379868	0	0	0.00412575485179551	0	Bacteria	Proteobacteria	Gammaproteobacteria	Betaproteobacteriales	Burkholderiaceae	Massilia	Massilia
ASV_165	0	0	0	0	0	0.00714556242898624	Bacteria	Firmicutes	Bacilli	Bacillales	Planococcaceae	Planomicrobium	Planomicrobium
ASV_166	0.00294595082065773	0.000986882684320901	0.000402414486921529	0.000286547879545691	0.000898907481676117	0.00181795227875268	Bacteria	Proteobacteria	Alphaproteobacteria	Acetobacterales	Acetobacteraceae	Roseomonas	Roseomonas
ASV_167	0	0.00248776676672561	0.00201207243460765	0	0.000829760752316415	0.00128771619744982	Bacteria	Firmicutes	Bacilli	Bacillales	Paenibacillaceae	Paenibacillus	Paenibacillus
ASV_168	0.00207418986352432	0.00148032402648135	0	0.00338647494008544	0.000138293458719403	0	Bacteria	Actinobacteria	Actinobacteria	Propionibacteriales	Nocardioidaceae	Marmoricola	3Species_ASV_840_Marmoricola
ASV_169	0	0.000143920391463465	0	0.00682504949463374	0	0.000176745360434289	Bacteria	Bacteroidetes	Bacteroidia	Chitinophagales	Chitinophagaceae	Flavisolibacter	3Species_ASV_2202_Flavisolibacter
ASV_170	0.000601214453195455	0	0	0.00276127956653121	0.00163647259484626	0.00194419896477717	Bacteria	Proteobacteria	Gammaproteobacteria	Betaproteobacteriales	Burkholderiaceae	Massilia	Massilia
ASV_171	0	0.00230272626341544	0.00172463351537798	0	0.00209745079057761	0.000277742709253882	Bacteria	Firmicutes	Bacilli	Bacillales	Paenibacillaceae	Saccharibacillus	Saccharibacillus
ASV_172	0	0.00172704469756158	0	0	0.00431014613008805	0	Bacteria	Bacteroidetes	Bacteroidia	Cytophagales	Hymenobacteraceae	Hymenobacter	Hymenobacter
ASV_173	0.00303613298863705	0.00028784078292693	0	0.00338647494008544	0.000437929285944775	0	Bacteria	Proteobacteria	Alphaproteobacteria	Rhizobiales	Beijerinckiaceae	Psychroglaciecola	Psychroglaciecola
ASV_174	0	0	0	0	0	0.00664057568488827	Bacteria	Bacteroidetes	Bacteroidia	Cytophagales	Spirosomaceae	Dyadobacter	3Species_ASV_2207_Dyadobacter
ASV_175	0	0.00211768576010527	0	0	0.00359562992670447	0	Bacteria	Proteobacteria	Alphaproteobacteria	Sphingomonadales	Sphingomonadaceae	Sphingomonas	Sphingomonas
ASV_176	0	0.004379291911674	0	0	0	0.00100997348819593	Bacteria	Actinobacteria	Actinobacteria	Micrococcales	Micrococcaceae	Kocuria	flava
ASV_177	0	0	0.000201207243460765	0	0	0.006211336952405	Bacteria	Deinococcus-Thermus	Deinococci	Deinococcales	Deinococcaceae	Deinococcus	ficus
ASV_178	0.00126255035171046	0.00117192318763107	0	0.003542773783474	0	0.000403989395278374	Bacteria	Proteobacteria	Alphaproteobacteria	Rhizobiales	Beijerinckiaceae	Microvirga	3Species_ASV_747_Microvirga
ASV_179	0.000450910839896591	0.00182984497717834	0	0.000573095759091383	0.00246623334716268	0.000454488069688171	Bacteria	Proteobacteria	Alphaproteobacteria	Acetobacterales	Acetobacteraceae	Acetobacteraceae	Acetobacteraceae
ASV_180	0.00129261107437023	0.00337184917142975	0	0.00109409190371991	0	0	Bacteria	Proteobacteria	Alphaproteobacteria	Acetobacterales	Acetobacteraceae	Roseomonas	Roseomonas
ASV_181	0.000420850117236818	0.00137752374686459	0.00106352400114976	0.000885693445868501	0.000852809662102983	0.00143921222067921	Bacteria	Proteobacteria	Alphaproteobacteria	Rhizobiales	Beijerinckiaceae	Microvirga	Microvirga
ASV_182	0	0	0	0.00640825257893092	0	0	Bacteria	Proteobacteria	Alphaproteobacteria	Sphingomonadales	Sphingomonadaceae	Sphingomonas	Sphingomonas
ASV_183	0	0	0	0	0	0.0061860876152001	Bacteria	Bacteroidetes	Bacteroidia	Cytophagales	Hymenobacteraceae	Nibribacter	Nibribacter
ASV_184	0.00105212529309205	0.000267280727003577	0	0.0048192143378139	0	0.000277742709253882	Bacteria	Proteobacteria	Alphaproteobacteria	Rhizobiales	Beijerinckiaceae	Psychroglaciecola	3Species_ASV_2281_Psychroglaciecola
ASV_185	0.00102206457043227	0.00182984497717834	0	0.000937793060331354	0.000921956391462684	0.00100997348819593	Bacteria	Proteobacteria	Alphaproteobacteria	Rhizobiales	Beijerinckiaceae	Methylobacterium	Methylobacterium
ASV_186	0.00162327902362773	0.00039064106254369	0	0.00197978534958841	0.000484027105517909	0.00169170559272819	Bacteria	Proteobacteria	Alphaproteobacteria	Acetobacterales	Acetobacteraceae	Roseomonas	Roseomonas
ASV_187	0	0	0	0	0	0.00598409291756091	Bacteria	Tenericutes	Mollicutes	Entomoplasmatales	Spiroplasmataceae	Spiroplasma	Spiroplasma
ASV_188	0.00318643660193591	0	0	0.00291757840991977	0.000345733646798506	0	Bacteria	Planctomycetes	Planctomycetacia	Isosphaerales	Isosphaeraceae	Singulisphaera	Singulisphaera
ASV_189	0.00153309685564841	0.000596241621777211	0.000344926703075596	0.00224028342190268	0.00122159221868806	0	Bacteria	Proteobacteria	Alphaproteobacteria	Rhizobiales	Beijerinckiaceae	Methylobacterium	Methylobacterium
ASV_190	0	0	0	0	0	0.00580734755712663	Bacteria	Proteobacteria	Gammaproteobacteria	Betaproteobacteriales	Burkholderiaceae	Massilia	Massilia
ASV_191	0	0.00125416341132448	0	0.000833593831405648	0.000530124925091043	0.00285317510415352	Bacteria	Proteobacteria	Alphaproteobacteria	Rhodobacterales	Rhodobacteraceae	Rubellimicrobium	3Species_ASV_1574_Rubellimicrobium
ASV_192	0	0.00117192318763107	0	0	0.00394136357350297	0	Bacteria	Proteobacteria	Alphaproteobacteria	Acetobacterales	Acetobacteraceae	Craurococcus	Craurococcus
ASV_193	0.00189382552756568	0.00111024301986101	0	0.000234448265082838	0.000460978195731342	0.00204519631359677	Bacteria	Actinobacteria	Actinobacteria	Corynebacteriales	Nocardiaceae	Rhodococcus	Rhodococcus
ASV_194	0.00162327902362773	0.000884082404704141	0	0.00294362821715119	0.000345733646798506	0	Bacteria	Proteobacteria	Alphaproteobacteria	Sphingomonadales	Sphingomonadaceae	Sphingomonas	Sphingomonas
ASV_195	0	0.0024055265430322	0.00310434032768037	0	0	0	Bacteria	Proteobacteria	Gammaproteobacteria	Enterobacteriales	Enterobacteriaceae	Enterobacteriaceae	Enterobacteriaceae
ASV_196	0.00141285396500932	0	0	0.00461081587996249	0	0	Bacteria	Actinobacteria	Actinobacteria	Frankiales	Geodermatophilaceae	Blastococcus	Blastococcus
ASV_197	0.00114230746107136	0	0	0.00320412628946546	0	0.0015907082439086	Bacteria	Actinobacteria	Actinobacteria	Frankiales	Geodermatophilaceae	Modestobacter	Modestobacter
ASV_198	0	0.00328960894773634	0	0	0.00147513022634029	0	Bacteria	Proteobacteria	Alphaproteobacteria	Caulobacterales	Caulobacteraceae	Brevundimonas	subvibrioides
ASV_199	0	0.00187096508902504	0	0	0.00145208131655373	0.00174220426713799	Bacteria	Bacteroidetes	Bacteroidia	Cytophagales	Hymenobacteraceae	Rufibacter	tibetensis
ASV_200	0	0.00201488548048851	0	0	0.00285806481353432	0	Bacteria	Proteobacteria	Gammaproteobacteria	Enterobacteriales	Enterobacteriaceae	Pantoea	Pantoea
ASV_201	0.00336680093789455	0	0	0.00250078149421694	0	0.000277742709253882	Bacteria	Proteobacteria	Alphaproteobacteria	Sphingomonadales	Sphingomonadaceae	Sphingomonas	Sphingomonas
ASV_202	0	0	0	0	0.00502466233347163	0	Bacteria	Bacteroidetes	Bacteroidia	Cytophagales	Hymenobacteraceae	Hymenobacter	Hymenobacter
ASV_203	0.00273552576203932	0.00135696369094124	0	0.00106804209648849	0.000368782556585074	0	Bacteria	Proteobacteria	Gammaproteobacteria	Betaproteobacteriales	Burkholderiaceae	Caenimonas	3Species_ASV_2206_Caenimonas
ASV_204	0	0.00182984497717834	0	0.00323017609669688	0	0	Bacteria	Proteobacteria	Alphaproteobacteria	Sphingomonadales	Sphingomonadaceae	Sphingomonadaceae	Sphingomonadaceae
ASV_205	0.00396801539109	0.000740162013240676	0	0.00101594248202563	0	0	Bacteria	Actinobacteria	Actinobacteria	Micrococcales	Micrococcaceae	Arthrobacter	Arthrobacter
ASV_206	0	0	0.000143719459614832	0	0	0.00510036611538947	Bacteria	Firmicutes	Bacilli	Lactobacillales	Lactobacillaceae	Lactobacillus	Lactobacillus
ASV_207	0	0.000760722069164028	0	0	0.00135988567740746	0.00277742709253882	Bacteria	Proteobacteria	Gammaproteobacteria	Betaproteobacteriales	Burkholderiaceae	Massilia	Massilia
ASV_208	0	0	0.00592124173613107	0	0	0	Bacteria	Proteobacteria	Gammaproteobacteria	Pseudomonadales	Moraxellaceae	Acinetobacter	Acinetobacter
ASV_209	0.000480971562556364	0.000966322628397549	0	0	0.00327294518969253	0	Bacteria	Proteobacteria	Alphaproteobacteria	Rhodobacterales	Rhodobacteraceae	Falsirhodobacter	3Species_ASV_2676_Falsirhodobacter
ASV_210	0.00189382552756568	0.000986882684320901	0	0.00140668959049703	0.000898907481676117	0	Bacteria	Bacteroidetes	Bacteroidia	Cytophagales	Spirosomaceae	Larkinella	Larkinella
ASV_211	0.000871760957133409	0	0	0	0.00403355921264924	0	Bacteria	Deinococcus-Thermus	Deinococci	Deinococcales	Deinococcaceae	Deinococcus	3Species_ASV_2292_Deinococcus
ASV_212	0.00378765105513137	0	0	0.00200583515681984	0	0	Bacteria	Actinobacteria	Thermoleophilia	Solirubrobacterales	Solirubrobacteraceae	Patulibacter	Patulibacter
ASV_213	0	0.00234384637526214	0	0	0.00117549439911492	0.000883726802171443	Bacteria	Proteobacteria	Gammaproteobacteria	Betaproteobacteriales	Burkholderiaceae	Pseudoduganella	Pseudoduganella
ASV_214	0.00303613298863705	0.000328960894773634	0.0000287438919229664	0.00190163592789413	0.0000230489097865671	0.000176745360434289	Bacteria	Proteobacteria	Gammaproteobacteria	Betaproteobacteriales	Burkholderiaceae	Massilia	Massilia
ASV_215	0	0.002919527941116	0	0	0.00131378785783432	0	Bacteria	Proteobacteria	Gammaproteobacteria	Betaproteobacteriales	Burkholderiaceae	Burkholderiaceae	Burkholderiaceae
ASV_216	0.00108218601575182	0	0	0.00096384286756278	0.000852809662102983	0.00222194167403106	Bacteria	Proteobacteria	Gammaproteobacteria	Betaproteobacteriales	Burkholderiaceae	Massilia	Massilia
ASV_217	0.000480971562556364	0.00242608659895555	0	0.000104199228925706	0.00138293458719403	0	Bacteria	Proteobacteria	Deltaproteobacteria	Bdellovibrionales	Bdellovibrionaceae	Bdellovibrio	Bdellovibrio
ASV_218	0.000661335898515	0.00254944693449566	0	0.0012764405543399	0	0	Bacteria	Verrucomicrobia	Verrucomicrobiae	Chthoniobacterales	Chthoniobacteraceae	Chthoniobacter	Chthoniobacter
ASV_219	0.000360728671917273	0.000370081006620338	0	0.00242263207252266	0	0.00181795227875268	Bacteria	Bacteroidetes	Bacteroidia	Cytophagales	Hymenobacteraceae	Adhaeribacter	Adhaeribacter
ASV_220	0.000751518066494318	0.00250832682264896	0	0.000599145566322809	0.000230489097865671	0.000353490720868577	Bacteria	Proteobacteria	Alphaproteobacteria	Rhizobiales	Devosiaceae	Devosia	3Species_ASV_592_Devosia
ASV_221	0	0	0	0	0.00135988567740746	0.00340866052266128	Bacteria	Tenericutes	Mollicutes	Mycoplasmatales	Mycoplasmataceae	Mycoplasma	Mycoplasma
ASV_222	0	0	0	0.00502761279566531	0	0	Bacteria	Actinobacteria	Actinobacteria	Micromonosporales	Micromonosporaceae	Plantactinospora	Plantactinospora
ASV_223	0	0	0.00551882724920954	0	0	0	Bacteria	Proteobacteria	Gammaproteobacteria	Enterobacteriales	Enterobacteriaceae	Pantoea	Pantoea
ASV_224	0	0	0	0.00497551318120246	0	0	Bacteria	Bacteroidetes	Bacteroidia	Chitinophagales	Chitinophagaceae	Cnuella	Cnuella
ASV_225	0.000811639511813864	0.00174760475348493	0	0	0.00149817913612686	0.000328241383663679	Bacteria	Proteobacteria	Alphaproteobacteria	Sphingomonadales	Sphingomonadaceae	Novosphingobium	Novosphingobium
ASV_226	0.0003306679492575	0.00195320531271845	0	0.00101594248202563	0.000322684737011939	0.000782729453351849	Bacteria	Proteobacteria	Alphaproteobacteria	Acetobacterales	Acetobacteraceae	Rhodovarius	Rhodovarius
ASV_227	0.00126255035171046	0.000616801677700563	0	0.00143273939772846	0.00108329875996865	0.000378740058073476	Bacteria	Proteobacteria	Alphaproteobacteria	Acetobacterales	Acetobacteraceae	Belnapia	Belnapia
ASV_228	0.0016533397462875	0.000555121509930507	0.0000574877838459327	0.000494946337397103	0.00159037477527313	0.000403989395278374	Bacteria	Bacteroidetes	Bacteroidia	Cytophagales	Spirosomaceae	Larkinella	3Species_ASV_1624_Larkinella
ASV_229	0.000691396621174773	0.00067848184547062	0	0.00263103053037408	0.00071451620338358	0	Bacteria	Proteobacteria	Alphaproteobacteria	Rhizobiales	Devosiaceae	Devosia	Devosia
ASV_230	0.000901821679793182	0.000493441342160451	0	0.00291757840991977	0.000322684737011939	0.000176745360434289	Bacteria	Actinobacteria	Actinobacteria	Micrococcales	Microbacteriaceae	Frigoribacterium	Frigoribacterium
ASV_231	0	0.0033924092273531	0	0	0	0.000479737406893069	Bacteria	Bacteroidetes	Bacteroidia	Cytophagales	Hymenobacteraceae	Rufibacter	Rufibacter
ASV_232	0	0	0	0	0.00421795049094178	0	Bacteria	Proteobacteria	Gammaproteobacteria	Betaproteobacteriales	Burkholderiaceae	Massilia	Massilia
ASV_233	0	0	0	0	0	0.0046206287084964	Bacteria	Proteobacteria	Gammaproteobacteria	Betaproteobacteriales	Burkholderiaceae	Massilia	Massilia
ASV_234	0.00303613298863705	0.000555121509930507	0	0.000937793060331354	0	0.000403989395278374	Bacteria	Actinobacteria	Actinobacteria	Micrococcales	Microbacteriaceae	Microbacterium	Microbacterium
ASV_235	0.00150303613298864	0.00129528352317118	0	0	0.00149817913612686	0	Bacteria	Proteobacteria	Gammaproteobacteria	Betaproteobacteriales	Burkholderiaceae	Burkholderiaceae	Burkholderiaceae
ASV_236	0.00252510070342091	0	0	0.00242263207252266	0	0	Bacteria	Verrucomicrobia	Verrucomicrobiae	Chthoniobacterales	Chthoniobacteraceae	Chthoniobacter	Chthoniobacter
ASV_237	0	0.00226160615156873	0	0	0	0.00166645625552329	Bacteria	Firmicutes	Bacilli	Bacillales	Planococcaceae	Planomicrobium	Planomicrobium
ASV_238	0	0.000884082404704141	0.000747341189997126	0	0.0020283040612179	0.000454488069688171	Bacteria	Proteobacteria	Alphaproteobacteria	Rhodobacterales	Rhodobacteraceae	Falsirhodobacter	Falsirhodobacter
ASV_239	0.000781578789154091	0.000637361733623915	0	0.00179743669896843	0.00087585857188955	0.000252493372048984	Bacteria	Proteobacteria	Alphaproteobacteria	Acetobacterales	Acetobacteraceae	Roseomonas	Roseomonas
ASV_240	0.00120242890639091	0.00111024301986101	0	0.00117224132541419	0	0.000858477464966545	Bacteria	Proteobacteria	Alphaproteobacteria	Acetobacterales	Acetobacteraceae	Roseomonas	Roseomonas
ASV_241	0.00360728671917273	0	0	0.00132854016880275	0	0	Bacteria	Patescibacteria	Saccharimonadia	Saccharimonadales	Saccharimonadaceae	uncultured_bacterium	uncultured_bacterium
ASV_242	0.00162327902362773	0.00131584357909454	0	0.00135458997603418	0	0	Bacteria	Actinobacteria	Actinobacteria	Micrococcales	Cellulomonadaceae	Cellulomonas	Cellulomonas
ASV_243	0	0.00203544553641186	0	0.00114619151818277	0	0.000681732104532256	Bacteria	Proteobacteria	Alphaproteobacteria	Rhizobiales	Devosiaceae	Devosia	Devosia
ASV_244	0.00171346119160705	0	0	0.000911743253099927	0.00177476605356567	0	Bacteria	Proteobacteria	Gammaproteobacteria	Betaproteobacteriales	Burkholderiaceae	Burkholderiaceae	Burkholderiaceae
ASV_245	0.000511032285216137	0	0	0.00317807648223403	0	0.000757480116146951	Bacteria	Bacteroidetes	Bacteroidia	Cytophagales	Hymenobacteraceae	Adhaeribacter	Adhaeribacter
ASV_246	0	0	0	0	0.00311160282118656	0.000858477464966545	Bacteria	Proteobacteria	Gammaproteobacteria	Betaproteobacteriales	Burkholderiaceae	Massilia	Massilia
ASV_247	0	0.000514001398083803	0.000603621730382294	0	0	0.00290367377856331	Bacteria	Actinobacteria	Actinobacteria	Corynebacteriales	Nocardiaceae	Rhodococcus	Rhodococcus
ASV_248	0	0	0.00459902270767462	0	0	0	Bacteria	Proteobacteria	Gammaproteobacteria	Pseudomonadales	Pseudomonadaceae	Pseudomonas	Pseudomonas
ASV_249	0.00243491853544159	0.000102800279616761	0	0.00190163592789413	0	0	Bacteria	Verrucomicrobia	Verrucomicrobiae	Chthoniobacterales	Chthoniobacteraceae	Chthoniobacter	Chthoniobacter
ASV_250	0.00336680093789455	0	0	0.00119829113264562	0	0	Bacteria	Verrucomicrobia	Verrucomicrobiae	Chthoniobacterales	Chthoniobacteraceae	Chthoniobacter	Chthoniobacter
ASV_251	0	0.00324848883588963	0	0	0	0	Bacteria	Proteobacteria	Alphaproteobacteria	Rhizobiales	Devosiaceae	Devosia	3Species_ASV_1636_Devosia
ASV_252	0	0.00281672766149924	0	0	0.000460978195731342	0	Bacteria	Deinococcus-Thermus	Deinococci	Deinococcales	Deinococcaceae	Deinococcus	Deinococcus
ASV_253	0.000300607226597727	0.0015008840824047	0	0	0.000852809662102983	0.000883726802171443	Bacteria	Proteobacteria	Alphaproteobacteria	Rhodobacterales	Rhodobacteraceae	Paracoccus	Paracoccus
ASV_254	0	0.00115136313170772	0	0.00104199228925706	0	0.001489710895089	Bacteria	Actinobacteria	Actinobacteria	Micrococcales	Microbacteriaceae	Marisediminicola	Marisediminicola
ASV_255	0.00192388625022546	0.000493441342160451	0	0.00112014171095134	0	0.000555485418507764	Bacteria	Actinobacteria	Actinobacteria	Micrococcales	Cellulomonadaceae	Cellulomonas	Cellulomonas
ASV_256	0	0.00257000699041901	0	0	0.000414880376158208	0.000201994697639187	Bacteria	Bacteroidetes	Bacteroidia	Chitinophagales	Chitinophagaceae	Chitinophagaceae	Chitinophagaceae
ASV_257	0	0.00222048603972203	0	0	0.000991103120822385	0	Bacteria	Bacteroidetes	Bacteroidia	Flavobacteriales	Flavobacteriaceae	Flavobacterium	Flavobacterium
ASV_258	0	0	0	0	0.00348038537777163	0	Bacteria	Proteobacteria	Gammaproteobacteria	Betaproteobacteriales	Burkholderiaceae	Massilia	Massilia
ASV_259	0.000871760957133409	0	0	0.00234448265082838	0	0.000782729453351849	Bacteria	Proteobacteria	Gammaproteobacteria	Betaproteobacteriales	Burkholderiaceae	Massilia	Massilia
ASV_260	0.000480971562556364	0.000493441342160451	0	0.000260498072314265	0	0.00252493372048984	Bacteria	Bacteroidetes	Bacteroidia	Cytophagales	Hymenobacteraceae	Adhaeribacter	Adhaeribacter
ASV_261	0.00174352191426682	0.000966322628397549	0	0	0.00101415203060895	0	Bacteria	Proteobacteria	Alphaproteobacteria	Rhizobiales	Devosiaceae	Devosia	Devosia
ASV_262	0	0.00166536452979152	0.000689853406151193	0	0.00101415203060895	0	Bacteria	Proteobacteria	Gammaproteobacteria	Pseudomonadales	Pseudomonadaceae	Pseudomonas	Pseudomonas
ASV_263	0	0.00123360335540113	0	0	0.00205135297100447	0	Bacteria	Proteobacteria	Alphaproteobacteria	Sphingomonadales	Sphingomonadaceae	Sphingomonas	Sphingomonas
ASV_264	0	0.000925202516550845	0	0	0.00124464112847462	0.00123721752304002	Bacteria	Actinobacteria	Actinobacteria	Micrococcales	Microbacteriaceae	Microbacterium	Microbacterium
ASV_265	0.00150303613298864	0	0	0.000833593831405648	0	0.0016159575811135	Bacteria	Bacteroidetes	Bacteroidia	Flavobacteriales	Flavobacteriaceae	Flavobacterium	3Species_ASV_2268_Flavobacterium
ASV_266	0.00147297541032886	0.000719601957317324	0	0.00096384286756278	0.000576222744664177	0	Bacteria	Proteobacteria	Alphaproteobacteria	Acetobacterales	Acetobacteraceae	Roseomonas	Roseomonas
ASV_267	0	0.00300176816480941	0	0	0	0	Bacteria	Actinobacteria	Actinobacteria	Micrococcales	Cellulomonadaceae	Cellulomonas	Cellulomonas
ASV_268	0.000480971562556364	0	0	0.00333437532562259	0	0	Bacteria	Proteobacteria	Alphaproteobacteria	Sphingomonadales	Sphingomonadaceae	Sphingobium	Sphingobium
ASV_269	0.000781578789154091	0.000123360335540113	0.000201207243460765	0.000260498072314265	0.00152122804591343	0.000656482767327358	Bacteria	Proteobacteria	Gammaproteobacteria	Betaproteobacteriales	Burkholderiaceae	Massilia	Massilia
ASV_270	0.00234473636746227	0	0	0.00161508804834844	0	0	Bacteria	Proteobacteria	Alphaproteobacteria	Rhizobiales	Beijerinckiaceae	Psychroglaciecola	3Species_ASV_2958_Psychroglaciecola
ASV_271	0.00135273251968977	0.00125416341132448	0.000143719459614832	0	0.000414880376158208	0.000277742709253882	Bacteria	Actinobacteria	Actinobacteria	Micrococcales	Microbacteriaceae	Rathayibacter	Rathayibacter
ASV_272	0.00153309685564841	0.00106912290801431	0.000229951135383731	0.000338647494008544	0	0.000378740058073476	Bacteria	Actinobacteria	Actinobacteria	Micrococcales	Microbacteriaceae	Microbacterium	Microbacterium
ASV_273	0	0.00215880587195197	0	0	0.000783662932743281	0	Bacteria	Proteobacteria	Alphaproteobacteria	Rhizobiales	Devosiaceae	Devosia	3Species_ASV_1768_Devosia
ASV_274	0.00393795466843023	0	0	0.000182348650619985	0	0	Bacteria	Patescibacteria	Saccharimonadia	Saccharimonadales	Saccharimonadaceae	uncultured_bacterium	uncultured_bacterium
ASV_275	0	0.000349520950696986	0	0.000573095759091383	0.0018208638731388	0.000504986744097967	Bacteria	Proteobacteria	Alphaproteobacteria	Sphingomonadales	Sphingomonadaceae	Sphingomonas	Sphingomonas
ASV_276	0	0.00281672766149924	0	0	0	0	Bacteria	Bacteroidetes	Bacteroidia	Chitinophagales	Chitinophagaceae	Flavisolibacter	Flavisolibacter
ASV_277	0	0	0	0.00351672397624258	0	0	Bacteria	Gemmatimonadetes	Longimicrobia	Longimicrobiales	Longimicrobiaceae	uncultured_bacterium	uncultured_bacterium
ASV_278	0	0	0	0.00268313014483693	0	0.000807978790556748	Bacteria	Proteobacteria	Alphaproteobacteria	Rhizobiales	Rhizobiaceae	Tianweitania	Tianweitania
ASV_279	0	0.00261112710226572	0	0	0.000138293458719403	0	Bacteria	Patescibacteria	Saccharimonadia	Saccharimonadales	Saccharimonadaceae	uncultured_bacterium	uncultured_bacterium
ASV_280	0.00111224673841159	0.000637361733623915	0	0.0013806397832656	0.000253538007652238	0	Bacteria	Actinobacteria	Actinobacteria	Propionibacteriales	Nocardioidaceae	Nocardioides	Nocardioides
ASV_281	0.00102206457043227	0.000925202516550845	0	0.000625195373554236	0.000368782556585074	0.000328241383663679	Bacteria	Proteobacteria	Alphaproteobacteria	Rhizobiales	D05-2	uncultured_bacterium	3Species_ASV_427_uncultured_bacterium
ASV_282	0	0	0	0	0	0.00333291251104659	Bacteria	Proteobacteria	Gammaproteobacteria	Betaproteobacteriales	Burkholderiaceae	Massilia	Massilia
ASV_283	0.00393795466843023	0	0	0	0	0	Bacteria	Patescibacteria	Saccharimonadia	Saccharimonadales	Saccharimonadaceae	uncultured_bacterium	3Species_ASV_2011_uncultured_bacterium
ASV_284	0.00138279324234955	0	0	0	0.000760614022956714	0.00131296553465472	Bacteria	Proteobacteria	Gammaproteobacteria	Betaproteobacteriales	Burkholderiaceae	Massilia	Massilia
ASV_285	0	0.000884082404704141	0	0.000338647494008544	0.000968054211035818	0.000833228127761646	Bacteria	Bacteroidetes	Bacteroidia	Sphingobacteriales	Sphingobacteriaceae	Mucilaginibacter	3Species_ASV_1539_Mucilaginibacter
ASV_286	0.00192388625022546	0	0	0.00171928727727415	0	0	Bacteria	Verrucomicrobia	Verrucomicrobiae	Chthoniobacterales	Chthoniobacteraceae	Chthoniobacter	Chthoniobacter
ASV_287	0	0.00217936592787532	0	0	0.00055317383487761	0	Bacteria	Proteobacteria	Gammaproteobacteria	Enterobacteriales	Enterobacteriaceae	Pantoea	Pantoea
ASV_288	0	0	0	0.00174533708450557	0.00112939657954179	0.000353490720868577	Bacteria	Proteobacteria	Gammaproteobacteria	Betaproteobacteriales	Burkholderiaceae	Massilia	Massilia
ASV_289	0.00342692238321409	0	0	0.000390747108471397	0	0	Bacteria	Patescibacteria	Saccharimonadia	Saccharimonadales	marine_metagenome	marine_metagenome	marine_metagenome
ASV_290	0.00249503998076114	0	0	0.00119829113264562	0	0	Bacteria	Patescibacteria	Saccharimonadia	Saccharimonadales	Saccharimonadaceae	uncultured_bacterium	uncultured_bacterium
ASV_291	0.00123248962905068	0	0.0000287438919229664	0.00101594248202563	0.000184391278292537	0.00100997348819593	Bacteria	Proteobacteria	Gammaproteobacteria	Betaproteobacteriales	Burkholderiaceae	Massilia	3Species_ASV_1906_Massilia
ASV_292	0	0.00217936592787532	0	0	0.000507076015304476	0	Bacteria	Proteobacteria	Alphaproteobacteria	Sphingomonadales	Sphingomonadaceae	Novosphingobium	Novosphingobium
ASV_293	0.00105212529309205	0	0	0.00239658226529124	0	0	Bacteria	Proteobacteria	Alphaproteobacteria	Sphingomonadales	Sphingomonadaceae	Altererythrobacter	Altererythrobacter
ASV_294	0	0.00261112710226572	0	0	0	0	Bacteria	Bacteroidetes	Bacteroidia	Cytophagales	Spirosomaceae	Larkinella	Larkinella
ASV_295	0	0	0.000718597298074159	0	0	0.00257543239489963	Bacteria	Proteobacteria	Gammaproteobacteria	Enterobacteriales	Enterobacteriaceae	Shimwellia	Shimwellia
ASV_296	0.00126255035171046	0	0	0.00218818380743982	0	0	Bacteria	Bacteroidetes	Bacteroidia	Sphingobacteriales	Sphingobacteriaceae	Mucilaginibacter	Mucilaginibacter
ASV_297	0.00132267179703	0.000801842181010732	0	0.000390747108471397	0.000299635827225372	0.000353490720868577	Bacteria	Proteobacteria	Alphaproteobacteria	Acetobacterales	Acetobacteraceae	Roseomonas	Roseomonas
ASV_298	0.000841700234473637	0.00117192318763107	0	0	0.000921956391462684	0	Bacteria	Bacteroidetes	Bacteroidia	Sphingobacteriales	Sphingobacteriaceae	Arcticibacter	Arcticibacter
ASV_299	0	0.00257000699041901	0	0	0	0	Bacteria	Proteobacteria	Gammaproteobacteria	Pseudomonadales	Pseudomonadaceae	Pseudomonas	Pseudomonas
ASV_300	0	0.00257000699041901	0	0	0	0	Bacteria	Patescibacteria	Saccharimonadia	Saccharimonadales	uncultured_bacterium	uncultured_bacterium	uncultured_bacterium
ASV_301	0	0.000760722069164028	0	0	0.00172866823399253	0.00030299204645878	Bacteria	Proteobacteria	Gammaproteobacteria	Enterobacteriales	Enterobacteriaceae	Enterobacteriaceae	Enterobacteriaceae
ASV_302	0	0	0.00221327967806841	0	0	0.00116146951142533	Bacteria	Firmicutes	Bacilli	Bacillales	Paenibacillaceae	Paenibacillus	Paenibacillus
ASV_303	0.000450910839896591	0.000328960894773634	0	0.00195373554235699	0	0.000403989395278374	Bacteria	Actinobacteria	Actinobacteria	Frankiales	Geodermatophilaceae	Blastococcus	saxobsidens
ASV_304	0.000270546503937955	0.00067848184547062	0	0.000677294988017089	0.000599271654450744	0.000706981441737154	Bacteria	Actinobacteria	Actinobacteria	Micrococcales	Microbacteriaceae	Marisediminicola	Marisediminicola
ASV_305	0.0036373474418325	0	0	0	0	0	Bacteria	Proteobacteria	Gammaproteobacteria	Enterobacteriales	Enterobacteriaceae	Enterobacter	Enterobacter
ASV_306	0.00135273251968977	0.000760722069164028	0	0.000156298843388559	0.000737565113170147	0	Bacteria	Patescibacteria	Saccharimonadia	Saccharimonadales	Saccharimonadaceae	uncultured_bacterium	uncultured_bacterium
ASV_307	0.000210425058618409	0.000904642460627493	0	0	0.000484027105517909	0.00121196818583512	Bacteria	Bacteroidetes	Bacteroidia	Chitinophagales	Chitinophagaceae	Cnuella	Cnuella
ASV_308	0.000841700234473637	0.000328960894773634	0	0.000781494216942795	0	0.00113622017422043	Bacteria	Proteobacteria	Alphaproteobacteria	Rhizobiales	Devosiaceae	Devosia	Devosia
ASV_309	0	0.000842962292857437	0	0.000677294988017089	0.00055317383487761	0.000681732104532256	Bacteria	Actinobacteria	Actinobacteria	Propionibacteriales	Propionibacteriaceae	Friedmanniella	Friedmanniella
ASV_310	0	0.000205600559233521	0	0.000729394602479942	0.00140598349698059	0.000479737406893069	Bacteria	Proteobacteria	Gammaproteobacteria	Betaproteobacteriales	Burkholderiaceae	Massilia	Massilia
ASV_311	0	0.00160368436202146	0	0.00101594248202563	0	0	Bacteria	Proteobacteria	Alphaproteobacteria	Sphingomonadales	Sphingomonadaceae	Sphingomonas	Sphingomonas
ASV_312	0	0	0.000488646162690428	0	0	0.00249968438328494	Bacteria	Proteobacteria	Gammaproteobacteria	Betaproteobacteriales	Burkholderiaceae	Massilia	Massilia
ASV_313	0	0.000966322628397549	0	0	0.00156732586548656	0	Bacteria	Proteobacteria	Gammaproteobacteria	Pseudomonadales	Pseudomonadaceae	Pseudomonas	Pseudomonas
ASV_314	0.00207418986352432	0	0	0.00117224132541419	0	0	Bacteria	Proteobacteria	Alphaproteobacteria	Caedibacterales	Caedibacteraceae	Caedibacter	Caedibacter
ASV_315	0.000150303613298864	0.0000822402236934084	0.000201207243460765	0.000104199228925706	0.00152122804591343	0.000706981441737154	Bacteria	Proteobacteria	Gammaproteobacteria	Betaproteobacteriales	Burkholderiaceae	Massilia	Massilia
ASV_316	0	0.00232328631933879	0	0	0	0	Bacteria	Patescibacteria	Saccharimonadia	Saccharimonadales	uncultured_bacterium	uncultured_bacterium	uncultured_bacterium
ASV_317	0	0	0	0	0	0.00282792576694862	Bacteria	Patescibacteria	Saccharimonadia	Saccharimonadales	Saccharimonadaceae	uncultured_bacterium	uncultured_bacterium
ASV_318	0.00189382552756568	0.000966322628397549	0	0	0	0	Bacteria	Actinobacteria	Actinobacteria	Micrococcales	Microbacteriaceae	Leucobacter	Leucobacter
ASV_319	0	0.00106912290801431	0	0.00096384286756278	0.000460978195731342	0	Bacteria	Actinobacteria	Actinobacteria	Kineosporiales	Kineosporiaceae	Kineosporia	Kineosporia
ASV_320	0	0.000575681565853859	0	0.000468896530165677	0.000576222744664177	0.000959474813786138	Bacteria	Proteobacteria	Alphaproteobacteria	Acetobacterales	Acetobacteraceae	Roseomonas	Roseomonas
ASV_321	0	0	0	0.0025528811086798	0	0.000277742709253882	Bacteria	Bacteroidetes	Bacteroidia	Cytophagales	Spirosomaceae	Larkinella	Larkinella
ASV_322	0	0	0	0.00281337918099406	0	0	Bacteria	Bacteroidetes	Bacteroidia	Chitinophagales	Chitinophagaceae	Chitinophagaceae	Chitinophagaceae
ASV_323	0	0	0	0	0	0.00272692841812902	Bacteria	Bacteroidetes	Bacteroidia	Flavobacteriales	Weeksellaceae	Chishuiella	Chishuiella
ASV_324	0	0.00199432542456515	0	0	0	0.000252493372048984	Bacteria	Proteobacteria	Alphaproteobacteria	Rhizobiales	Rhizobiaceae	Allorhizobium-Neorhizobium-Pararhizobium-Rhizobium	Allorhizobium-Neorhizobium-Pararhizobium-Rhizobium
ASV_325	0	0.00156256425017476	0	0	0	0.000782729453351849	Bacteria	Actinobacteria	Actinobacteria	Micrococcales	Cellulomonadaceae	Cellulomonas	cellasea
ASV_326	0	0	0	0	0.00110634766975522	0.001489710895089	Bacteria	Proteobacteria	Gammaproteobacteria	Betaproteobacteriales	Burkholderiaceae	Massilia	Massilia
ASV_327	0	0.00127472346724783	0	0	0.00101415203060895	0	Bacteria	Actinobacteria	Actinobacteria	Micrococcales	Microbacteriaceae	Microbacterium	Microbacterium
ASV_328	0	0	0.00304685254383444	0	0	0	Bacteria	Proteobacteria	Gammaproteobacteria	Enterobacteriales	Enterobacteriaceae	Citrobacter	Citrobacter
ASV_329	0	0.00125416341132448	0	0	0.000737565113170147	0.000277742709253882	Bacteria	Bacteroidetes	Bacteroidia	Cytophagales	Hymenobacteraceae	Adhaeribacter	Adhaeribacter
ASV_330	0	0	0.0029893647599885	0	0	0	Bacteria	Firmicutes	Bacilli	Lactobacillales	Enterococcaceae	Enterococcus	Enterococcus
ASV_331	0	0	0	0.00158903824111702	0	0.00106047216260573	Bacteria	Proteobacteria	Alphaproteobacteria	Sphingomonadales	Sphingomonadaceae	Sphingomonas	Sphingomonas
ASV_332	0	0	0	0	0	0.00260068173210453	Bacteria	Proteobacteria	Gammaproteobacteria	Betaproteobacteriales	Burkholderiaceae	Massilia	Massilia
ASV_333	0.000961943125112728	0.000925202516550845	0	0	0.000576222744664177	0	Bacteria	Bacteroidetes	Bacteroidia	Sphingobacteriales	Sphingobacteriaceae	Arcticibacter	Arcticibacter
ASV_334	0	0.00078128212508738	0	0.00143273939772846	0	0.000227244034844085	Bacteria	Actinobacteria	Actinobacteria	Propionibacteriales	Nocardioidaceae	Marmoricola	3Species_ASV_1005_Marmoricola
ASV_335	0.000390789394577046	0	0	0.0022663332291341	0	0	Bacteria	Proteobacteria	Gammaproteobacteria	Betaproteobacteriales	Burkholderiaceae	Massilia	Massilia
ASV_336	0.000420850117236818	0.000945762572474197	0	0.000651245180785662	0.000322684737011939	0	Bacteria	Proteobacteria	Alphaproteobacteria	Rhizobiales	Beijerinckiaceae	Microvirga	3Species_ASV_800_Microvirga
ASV_337	0.000270546503937955	0.000740162013240676	0	0.00106804209648849	0	0.00030299204645878	Bacteria	Bacteroidetes	Bacteroidia	Cytophagales	Hymenobacteraceae	Adhaeribacter	Adhaeribacter
ASV_338	0	0	0.0028169014084507	0	0	0	Bacteria	Proteobacteria	Gammaproteobacteria	Enterobacteriales	Enterobacteriaceae	Enterobacter	Enterobacter
ASV_339	0	0	0	0.00252683130144837	0	0	Bacteria	Actinobacteria	Actinobacteria	Micrococcales	Microbacteriaceae	Naasia	Naasia
ASV_340	0	0.00131584357909454	0	0	0.000737565113170147	0	Bacteria	Proteobacteria	Gammaproteobacteria	Enterobacteriales	Enterobacteriaceae	Pantoea	Pantoea
ASV_341	0	0.000431761174390394	0.000488646162690428	0	0.000414880376158208	0.00100997348819593	Bacteria	Deinococcus-Thermus	Deinococci	Deinococcales	Deinococcaceae	Deinococcus	Deinococcus
ASV_342	0	0	0	0.00143273939772846	0	0.00103522282540083	Bacteria	Proteobacteria	Gammaproteobacteria	Betaproteobacteriales	Burkholderiaceae	Massilia	Massilia
ASV_343	0.000901821679793182	0.000143920391463465	0	0.00151088881942274	0	0	Bacteria	Proteobacteria	Gammaproteobacteria	Betaproteobacteriales	Burkholderiaceae	Burkholderiaceae	Burkholderiaceae
ASV_344	0.000541093007875909	0.000308400838850282	0	0.00161508804834844	0	0	Bacteria	Proteobacteria	Alphaproteobacteria	Rhizobiales	Rhizobiaceae	Rhizobiaceae	Rhizobiaceae
ASV_345	0.000210425058618409	0.000328960894773634	0	0.00153693862665416	0	0.000328241383663679	Bacteria	Proteobacteria	Alphaproteobacteria	Rhizobiales	Beijerinckiaceae	Psychroglaciecola	Psychroglaciecola
ASV_346	0	0.00104856285209096	0	0	0	0.00108572149981063	Bacteria	Firmicutes	Bacilli	Bacillales	Planococcaceae	Planomicrobium	glaciei
ASV_347	0	0.000555121509930507	0	0	0.000507076015304476	0.00113622017422043	Bacteria	Proteobacteria	Alphaproteobacteria	Rhodobacterales	Rhodobacteraceae	Paracoccus	Paracoccus
ASV_348	0	0.00028784078292693	0	0	0.000253538007652238	0.00174220426713799	Bacteria	Proteobacteria	Alphaproteobacteria	Sphingomonadales	Sphingomonadaceae	Sphingomonas	Sphingomonas
ASV_349	0.000541093007875909	0.00039064106254369	0	0.00104199228925706	0.000368782556585074	0	Bacteria	Proteobacteria	Alphaproteobacteria	Rhizobiales	Devosiaceae	Devosia	3Species_ASV_3072_Devosia
ASV_350	0.000150303613298864	0	0.000201207243460765	0.00096384286756278	0.000184391278292537	0.000908976139376341	Bacteria	Proteobacteria	Gammaproteobacteria	Betaproteobacteriales	Burkholderiaceae	Massilia	3Species_ASV_883_Massilia
ASV_351	0.0000601214453195455	0.0000822402236934084	0	0.00208398457851412	0	0.00015149602322939	Bacteria	Bacteroidetes	Bacteroidia	Chitinophagales	Chitinophagaceae	Chitinophagaceae	Chitinophagaceae
ASV_352	0	0.00156256425017476	0	0	0.000368782556585074	0	Bacteria	Verrucomicrobia	Verrucomicrobiae	Chthoniobacterales	Chthoniobacteraceae	Chthoniobacter	Chthoniobacter
ASV_353	0.000270546503937955	0	0	0.00213608419297697	0	0	Bacteria	Chlamydiae	Chlamydiae	Chlamydiales	Parachlamydiaceae	Candidatus_Protochlamydia	Candidatus_Protochlamydia
ASV_354	0	0.00187096508902504	0	0	0	0	Bacteria	Firmicutes	Bacilli	Bacillales	Planococcaceae	Planococcus	Planococcus
ASV_355	0.00156315757830818	0.000472881286237099	0	0	0	0.000378740058073476	Bacteria	Proteobacteria	Alphaproteobacteria	Rhizobiales	Rhizobiaceae	Aureimonas	3Species_ASV_1761_Aureimonas
ASV_356	0.00141285396500932	0.000123360335540113	0	0.00096384286756278	0	0	Bacteria	Verrucomicrobia	Verrucomicrobiae	Chthoniobacterales	Chthoniobacteraceae	Chthoniobacter	Chthoniobacter
ASV_357	0.000901821679793182	0	0	0.00156298843388559	0	0	Bacteria	Proteobacteria	Alphaproteobacteria	Rhizobiales	D05-2	uncultured_bacterium	uncultured_bacterium
ASV_358	0.000270546503937955	0	0	0.00211003438574555	0	0	Bacteria	Actinobacteria	Actinobacteria	Micromonosporales	Micromonosporaceae	Actinoplanes	Actinoplanes
ASV_359	0	0.00108968296393766	0	0	0.000852809662102983	0	Bacteria	Proteobacteria	Gammaproteobacteria	Betaproteobacteriales	Burkholderiaceae	Burkholderiaceae	Burkholderiaceae
ASV_360	0	0	0.00140845070422535	0	0	0.00103522282540083	Bacteria	Firmicutes	Bacilli	Bacillales	Paenibacillaceae	Paenibacillus	Paenibacillus
ASV_361	0	0	0.000114975567691865	0.000807544024174221	0.000622320564237312	0.000706981441737154	Bacteria	Bacteroidetes	Bacteroidia	Cytophagales	Hymenobacteraceae	Hymenobacter	Hymenobacter
ASV_362	0	0	0	0.00234448265082838	0	0	Bacteria	Bacteroidetes	Bacteroidia	Chitinophagales	Chitinophagaceae	Segetibacter	Segetibacter
ASV_363	0	0	0	0	0.00207440188079104	0	Bacteria	Bacteroidetes	Bacteroidia	Cytophagales	Hymenobacteraceae	Hymenobacter	Hymenobacter
ASV_364	0.000480971562556364	0.000102800279616761	0	0.001771386891737	0	0	Bacteria	Proteobacteria	Alphaproteobacteria	Puniceispirillales	Puniceispirillales_Incertae_Sedis	Constrictibacter	Constrictibacter
ASV_365	0.000420850117236818	0.000596241621777211	0	0.00044284672293425	0.000668418383810446	0	Bacteria	Proteobacteria	Deltaproteobacteria	Bdellovibrionales	Bdellovibrionaceae	Bdellovibrio	Bdellovibrio
ASV_366	0	0.00119248324355442	0	0	0	0.000782729453351849	Bacteria	Firmicutes	Bacilli	Bacillales	Planococcaceae	Planomicrobium	Planomicrobium
ASV_367	0	0.000575681565853859	0	0	0.00140598349698059	0	Bacteria	Proteobacteria	Alphaproteobacteria	Acetobacterales	Acetobacteraceae	Craurococcus	Craurococcus
ASV_368	0	0.000514001398083803	0	0.000729394602479942	0	0.000908976139376341	Bacteria	Proteobacteria	Alphaproteobacteria	Sphingomonadales	Sphingomonadaceae	Sphingomonas	Sphingomonas
ASV_369	0	0.000267280727003577	0	0.00195373554235699	0	0	Bacteria	Proteobacteria	Alphaproteobacteria	Acetobacterales	Acetobacteraceae	Roseomonas	vinacea
ASV_370	0	0	0.00252946248922104	0	0	0	Bacteria	Proteobacteria	Gammaproteobacteria	Enterobacteriales	Enterobacteriaceae	Enterobacter	Enterobacter
ASV_371	0	0	0	0.00229238303636553	0	0	Bacteria	Bacteroidetes	Bacteroidia	Cytophagales	Hymenobacteraceae	Hymenobacter	Hymenobacter
ASV_372	0.000901821679793182	0	0	0.00148483901219131	0	0	Bacteria	Proteobacteria	Alphaproteobacteria	Sphingomonadales	Sphingomonadaceae	Sphingomonas	Sphingomonas
ASV_373	0	0.000534561454007155	0	0	0.00138293458719403	0	Bacteria	Proteobacteria	Gammaproteobacteria	Betaproteobacteriales	Burkholderiaceae	Massilia	Massilia
ASV_374	0	0	0	0.00122434093987704	0	0.000984724150991036	Bacteria	Proteobacteria	Alphaproteobacteria	Rhizobiales	Rhizobiaceae	Allorhizobium-Neorhizobium-Pararhizobium-Rhizobium	Allorhizobium-Neorhizobium-Pararhizobium-Rhizobium
ASV_375	0.00105212529309205	0	0	0.000468896530165677	0	0.000807978790556748	Bacteria	Proteobacteria	Alphaproteobacteria	Rhizobiales	Rhizobiaceae	Aureimonas	3Species_ASV_1308_Aureimonas
ASV_376	0.000300607226597727	0.000699041901393972	0	0.00052099614462853	0	0.000530236081302866	Bacteria	Proteobacteria	Alphaproteobacteria	Acetobacterales	Acetobacteraceae	Belnapia	Belnapia
ASV_377	0.000240485781278182	0	0	0.000182348650619985	0	0.00176745360434289	Bacteria	Actinobacteria	Actinobacteria	Propionibacteriales	Nocardioidaceae	Nocardioides	3Species_ASV_600_Nocardioides
ASV_378	0	0	0	0	0.0019591573318582	0	Bacteria	Armatimonadetes	Armatimonadia	Armatimonadales	uncultured_bacterium	uncultured_bacterium	uncultured_bacterium
ASV_379	0.00123248962905068	0.000205600559233521	0	0.000859643638637074	0	0	Bacteria	Actinobacteria	Actinobacteria	Micrococcales	Microbacteriaceae	Microbacteriaceae	Microbacteriaceae
ASV_380	0	0	0.00241448692152917	0	0	0	Bacteria	Proteobacteria	Alphaproteobacteria	Rhizobiales	Rhizobiaceae	Bartonella	tamiae
ASV_381	0	0.000719601957317324	0.000833572865766025	0	0	0.000454488069688171	Bacteria	Deinococcus-Thermus	Deinococci	Deinococcales	Deinococcaceae	Deinococcus	Deinococcus
ASV_382	0	0.00125416341132448	0	0	0.000460978195731342	0	Bacteria	Proteobacteria	Alphaproteobacteria	Rhizobiales	Rhizobiaceae	Allorhizobium-Neorhizobium-Pararhizobium-Rhizobium	Allorhizobium-Neorhizobium-Pararhizobium-Rhizobium
ASV_383	0	0	0.00232825524576028	0	0	0	Bacteria	Proteobacteria	Gammaproteobacteria	Pseudomonadales	Moraxellaceae	Alkanindiges	Alkanindiges
ASV_384	0.000541093007875909	0	0	0	0	0.0015654589067037	Bacteria	Actinobacteria	Actinobacteria	Propionibacteriales	Nocardioidaceae	Aeromicrobium	Aeromicrobium
ASV_385	0	0.000719601957317324	0	0	0.00103720094039552	0	Bacteria	Proteobacteria	Alphaproteobacteria	Sphingomonadales	Sphingomonadaceae	Novosphingobium	Novosphingobium
ASV_386	0	0.00162424441794482	0	0	0	0	Bacteria	Patescibacteria	Saccharimonadia	Saccharimonadales	marine_metagenome	marine_metagenome	marine_metagenome
ASV_387	0	0	0	0.00205793477128269	0	0	Bacteria	Bacteroidetes	Bacteroidia	Cytophagales	Hymenobacteraceae	Hymenobacter	Hymenobacter
ASV_388	0	0	0	0	0	0.00199469763918697	Bacteria	Proteobacteria	Gammaproteobacteria	Enterobacteriales	Enterobacteriaceae	Enterobacteriaceae	Enterobacteriaceae
ASV_389	0.00171346119160705	0	0	0.000547045951859956	0	0	Bacteria	Verrucomicrobia	Verrucomicrobiae	Chthoniobacterales	Chthoniobacteraceae	Chthoniobacter	Chthoniobacter
ASV_390	0.000240485781278182	0.000699041901393972	0	0.000260498072314265	0.000299635827225372	0.000328241383663679	Bacteria	Bacteroidetes	Bacteroidia	Cytophagales	Spirosomaceae	Spirosoma	3Species_ASV_1803_Spirosoma
ASV_391	0	0.000842962292857437	0	0	0.000852809662102983	0	Bacteria	Proteobacteria	Deltaproteobacteria	Bdellovibrionales	Bacteriovoracaceae	Peredibacter	Peredibacter
ASV_392	0.000871760957133409	0.000534561454007155	0	0	0	0.000555485418507764	Bacteria	Proteobacteria	Alphaproteobacteria	Rhizobiales	Beijerinckiaceae	Methylobacterium	Methylobacterium
ASV_393	0	0.000411201118467042	0	0.000703344795248515	0.000391831466371641	0.000328241383663679	Bacteria	Proteobacteria	Alphaproteobacteria	Rhizobiales	Beijerinckiaceae	Methylobacterium	Methylobacterium
ASV_394	0.000661335898515	0.000143920391463465	0	0.000911743253099927	0	0.00030299204645878	Bacteria	Armatimonadetes	Fimbriimonadia	Fimbriimonadales	Fimbriimonadaceae	uncultured_bacterium	uncultured_bacterium
ASV_395	0	0.00123360335540113	0	0	0	0.000403989395278374	Bacteria	Proteobacteria	Gammaproteobacteria	Betaproteobacteriales	Burkholderiaceae	Ramlibacter	Ramlibacter
ASV_396	0.000511032285216137	0.00119248324355442	0	0	0	0	Bacteria	Actinobacteria	Actinobacteria	Micrococcales	Micrococcaceae	Pseudarthrobacter	Pseudarthrobacter
ASV_397	0	0.00152144413832806	0	0	0	0	Bacteria	Actinobacteria	Actinobacteria	Micrococcales	Micrococcaceae	Arthrobacter	agilis
ASV_398	0	0.00131584357909454	0	0	0	0.000252493372048984	Bacteria	Actinobacteria	Actinobacteria	Propionibacteriales	Nocardioidaceae	Nocardioides	Nocardioides
ASV_399	0	0	0.00212704800229951	0	0	0	Bacteria	Proteobacteria	Gammaproteobacteria	Pseudomonadales	Pseudomonadaceae	Pseudomonas	Pseudomonas
ASV_400	0	0	0	0	0.00170561932420597	0	Bacteria	Armatimonadetes	Fimbriimonadia	Fimbriimonadales	Fimbriimonadaceae	uncultured_bacterium	uncultured_bacterium
ASV_401	0	0	0	0	0.00170561932420597	0	Bacteria	Proteobacteria	Alphaproteobacteria	Acetobacterales	Acetobacteraceae	Roseomonas	Roseomonas
ASV_402	0	0	0	0	0.00170561932420597	0	Bacteria	Bacteroidetes	Bacteroidia	Cytophagales	Hymenobacteraceae	Hymenobacter	Hymenobacter
ASV_403	0.00162327902362773	0	0	0.000494946337397103	0	0	Bacteria	Patescibacteria	Saccharimonadia	Saccharimonadales	Saccharimonadaceae	uncultured_bacterium	uncultured_bacterium
ASV_404	0	0.0015008840824047	0	0	0	0	Bacteria	Bacteroidetes	Bacteroidia	Cytophagales	Spirosomaceae	Dyadobacter	Dyadobacter
ASV_405	0	0.00119248324355442	0	0	0	0.000378740058073476	Bacteria	Proteobacteria	Alphaproteobacteria	Rhizobiales	Rhizobiaceae	Allorhizobium-Neorhizobium-Pararhizobium-Rhizobium	Allorhizobium-Neorhizobium-Pararhizobium-Rhizobium
ASV_406	0	0	0.00175337740730095	0	0	0.00030299204645878	Bacteria	Proteobacteria	Gammaproteobacteria	Enterobacteriales	Enterobacteriaceae	Enterobacteriaceae	Enterobacteriaceae
ASV_407	0.00108218601575182	0	0	0.000937793060331354	0	0	Bacteria	Proteobacteria	Alphaproteobacteria	Sphingomonadales	Sphingomonadaceae	Sphingomonas	Sphingomonas
ASV_408	0	0.00129528352317118	0	0	0.000207440188079104	0	Bacteria	Bacteroidetes	Bacteroidia	Flavobacteriales	Crocinitomicaceae	Fluviicola	Fluviicola
ASV_409	0	0.00111024301986101	0	0.000468896530165677	0	0	Bacteria	Chloroflexi	Chloroflexia	Kallotenuales	AKIW781	uncultured_bacterium	uncultured_bacterium
ASV_410	0	0	0	0.000573095759091383	0	0.00126246686024492	Bacteria	Proteobacteria	Gammaproteobacteria	Betaproteobacteriales	Burkholderiaceae	Massilia	Massilia
ASV_411	0	0.000822402236934085	0	0	0.00071451620338358	0	Bacteria	Actinobacteria	Actinobacteria	Micrococcales	Microbacteriaceae	Microbacteriaceae	Microbacteriaceae
ASV_412	0	0	0	0.00184953631343128	0	0	Bacteria	Bacteroidetes	Bacteroidia	Cytophagales	Spirosomaceae	NA	NA
ASV_413	0	0.000575681565853859	0	0.000468896530165677	0	0.000605984092917561	Bacteria	Proteobacteria	Alphaproteobacteria	Sphingomonadales	Sphingomonadaceae	Altererythrobacter	Altererythrobacter
ASV_414	0	0	0.00201207243460765	0	0	0	Bacteria	Proteobacteria	Gammaproteobacteria	Enterobacteriales	Enterobacteriaceae	Enterobacteriaceae	Enterobacteriaceae
ASV_415	0	0	0	0	0	0.00176745360434289	Bacteria	Bacteroidetes	Bacteroidia	Cytophagales	Hymenobacteraceae	Adhaeribacter	Adhaeribacter
ASV_416	0.000631275175855228	0	0	0.00125039074710847	0	0	Bacteria	Patescibacteria	Saccharimonadia	Saccharimonadales	uncultured_bacterium	uncultured_bacterium	uncultured_bacterium
ASV_417	0.000390789394577046	0	0	0.000859643638637074	0	0.000555485418507764	Bacteria	Actinobacteria	Actinobacteria	Kineosporiales	Kineosporiaceae	Quadrisphaera	granulorum
ASV_418	0.000961943125112728	0.0000616801677700563	0	0.000833593831405648	0	0	Bacteria	Proteobacteria	Alphaproteobacteria	Rhizobiales	Beijerinckiaceae	Methylocella	Methylocella
ASV_419	0.0000901821679793182	0.000596241621777211	0	0.000677294988017089	0.0000921956391462684	0.000126246686024492	Bacteria	Bacteroidetes	Rhodothermia	Rhodothermales	Rhodothermaceae	Rubrivirga	Rubrivirga
ASV_420	0	0.000308400838850282	0	0.00044284672293425	0.000322684737011939	0.000530236081302866	Bacteria	Actinobacteria	Actinobacteria	Propionibacteriales	Nocardioidaceae	Nocardioides	Nocardioides
ASV_421	0	0	0	0.000547045951859956	0	0.00116146951142533	Bacteria	Bacteroidetes	Bacteroidia	Sphingobacteriales	Sphingobacteriaceae	Arcticibacter	Arcticibacter
ASV_422	0	0	0	0.00052099614462853	0.00016134236850597	0.00100997348819593	Bacteria	Proteobacteria	Alphaproteobacteria	Sphingomonadales	Sphingomonadaceae	Sphingomonas	humi
ASV_423	0.000571153730535682	0.000328960894773634	0	0.000468896530165677	0.000299635827225372	0	Bacteria	Bacteroidetes	Bacteroidia	Chitinophagales	Chitinophagaceae	Chitinophagaceae	Chitinophagaceae
ASV_424	0.000360728671917273	0.000452321230313746	0	0.000573095759091383	0	0.000252493372048984	Bacteria	Actinobacteria	Actinobacteria	Streptosporangiales	Streptosporangiales_Incertae_Sedis	Motilibacter	Motilibacter
ASV_425	0	0.00135696369094124	0	0	0	0	Bacteria	Proteobacteria	Alphaproteobacteria	Rhizobiales	Rhizobiaceae	Rhizobiaceae	Rhizobiaceae
ASV_426	0	0	0	0	0	0.00166645625552329	Bacteria	Proteobacteria	Deltaproteobacteria	Oligoflexales	Oligoflexaceae	Oligoflexus	Oligoflexus
ASV_427	0.00111224673841159	0	0	0.000729394602479942	0	0	Bacteria	Proteobacteria	Gammaproteobacteria	Betaproteobacteriales	Burkholderiaceae	Massilia	Massilia
ASV_428	0	0.00133640363501789	0	0	0	0	Bacteria	Actinobacteria	Actinobacteria	Kineosporiales	Kineosporiaceae	Kineococcus	Kineococcus
ASV_429	0	0.000637361733623915	0	0.000885693445868501	0	0	Bacteria	Actinobacteria	Actinobacteria	Micromonosporales	Micromonosporaceae	Micromonosporaceae	Micromonosporaceae
ASV_430	0	0	0	0	0.000991103120822385	0.000555485418507764	Bacteria	Bacteroidetes	Bacteroidia	Cytophagales	Hymenobacteraceae	Hymenobacter	Hymenobacter
ASV_431	0	0	0.00183960908306985	0	0	0	Bacteria	Firmicutes	Bacilli	Lactobacillales	Streptococcaceae	Lactococcus	Lactococcus
ASV_432	0	0	0	0.00135458997603418	0	0.000277742709253882	Bacteria	Proteobacteria	Alphaproteobacteria	Caulobacterales	Caulobacteraceae	PMMR1	PMMR1
ASV_433	0	0	0	0	0.00101415203060895	0.000479737406893069	Bacteria	Bacteroidetes	Bacteroidia	Cytophagales	Hymenobacteraceae	Hymenobacter	Hymenobacter
ASV_434	0	0	0	0	0.000230489097865671	0.00133821487185961	Bacteria	Proteobacteria	Alphaproteobacteria	Sphingomonadales	Sphingomonadaceae	Sphingomonas	Sphingomonas
ASV_435	0	0	0	0	0	0.0015907082439086	Bacteria	Proteobacteria	Gammaproteobacteria	Enterobacteriales	Enterobacteriaceae	Serratia	Serratia
ASV_436	0.000210425058618409	0.00028784078292693	0	0.000781494216942795	0.000253538007652238	0	Bacteria	Proteobacteria	Deltaproteobacteria	Oligoflexales	Oligoflexaceae	Oligoflexus	Oligoflexus
ASV_437	0	0.000472881286237099	0	0	0.000898907481676117	0	Bacteria	Proteobacteria	Gammaproteobacteria	Betaproteobacteriales	Burkholderiaceae	Burkholderiaceae	Burkholderiaceae
ASV_438	0	0	0	0.000755444409711368	0	0.000833228127761646	Bacteria	Bacteroidetes	Bacteroidia	Cytophagales	Hymenobacteraceae	Hymenobacter	Hymenobacter
ASV_439	0.0009920038477725	0.000370081006620338	0	0	0.000207440188079104	0	Bacteria	Patescibacteria	Saccharimonadia	Saccharimonadales	uncultured_bacterium	uncultured_bacterium	uncultured_bacterium
ASV_440	0.000781578789154091	0	0	0.000885693445868501	0	0	Bacteria	Patescibacteria	Saccharimonadia	Saccharimonadales	uncultured_bacterium	uncultured_bacterium	uncultured_bacterium
ASV_441	0.00156315757830818	0	0	0.000182348650619985	0	0	Bacteria	Actinobacteria	Actinobacteria	Streptomycetales	Streptomycetaceae	Streptomyces	Streptomyces
ASV_442	0.000871760957133409	0	0	0.000781494216942795	0	0	Bacteria	Proteobacteria	Alphaproteobacteria	Sphingomonadales	Sphingomonadaceae	Sphingomonadaceae	Sphingomonadaceae
ASV_443	0	0.000616801677700563	0	0.000286547879545691	0.000414880376158208	0	Bacteria	Proteobacteria	Alphaproteobacteria	Rhizobiales	Beijerinckiaceae	Methylobacterium	Methylobacterium
ASV_444	0	0.000472881286237099	0	0	0.000829760752316415	0	Bacteria	Actinobacteria	Actinobacteria	Propionibacteriales	Nocardioidaceae	Aeromicrobium	ginsengisoli
ASV_445	0	0.000328960894773634	0	0.000364697301239971	0.000668418383810446	0	Bacteria	Actinobacteria	Actinobacteria	Micrococcales	Microbacteriaceae	Microbacteriaceae	Microbacteriaceae
ASV_446	0	0	0.00169588962345502	0	0	0	Bacteria	Proteobacteria	Gammaproteobacteria	Enterobacteriales	Enterobacteriaceae	Enterobacter	Enterobacter
ASV_447	0	0	0	0.00101594248202563	0.000460978195731342	0	Bacteria	Bacteroidetes	Bacteroidia	Sphingobacteriales	Sphingobacteriaceae	Mucilaginibacter	Mucilaginibacter
ASV_448	0	0.00119248324355442	0	0	0	0	Bacteria	Proteobacteria	Gammaproteobacteria	Enterobacteriales	Enterobacteriaceae	Enterobacter	Enterobacter
ASV_449	0	0.000123360335540113	0	0	0.00119854330890149	0	Bacteria	Bacteroidetes	Bacteroidia	Flavobacteriales	Weeksellaceae	Chryseobacterium	Chryseobacterium
ASV_450	0.000841700234473637	0	0	0.000755444409711368	0	0	Bacteria	Proteobacteria	Gammaproteobacteria	Betaproteobacteriales	Burkholderiaceae	Burkholderiaceae	Burkholderiaceae
ASV_451	0.000811639511813864	0	0	0	0	0.000757480116146951	Bacteria	Patescibacteria	Saccharimonadia	Saccharimonadales	uncultured_Candidatus_Saccharibacteria_bacterium	uncultured_Candidatus_Saccharibacteria_bacterium	uncultured_Candidatus_Saccharibacteria_bacterium
ASV_452	0	0.00117192318763107	0	0	0	0	Bacteria	Proteobacteria	Gammaproteobacteria	Betaproteobacteriales	Burkholderiaceae	[Polyangium]_brachysporum_group	[Polyangium]_brachysporum_group
ASV_453	0	0.00117192318763107	0	0	0	0	Bacteria	Proteobacteria	Alphaproteobacteria	Acetobacterales	Acetobacteraceae	Roseomonas	Roseomonas
ASV_454	0	0.00117192318763107	0	0	0	0	Bacteria	Proteobacteria	Alphaproteobacteria	Sphingomonadales	Sphingomonadaceae	Novosphingobium	3Species_ASV_2590_Novosphingobium
ASV_455	0	0.00104856285209096	0	0	0.000138293458719403	0	Bacteria	Bacteroidetes	Bacteroidia	Chitinophagales	Chitinophagaceae	Segetibacter	Segetibacter
ASV_456	0	0.000246720671080225	0	0	0.0000921956391462684	0.00103522282540083	Bacteria	Bacteroidetes	Bacteroidia	Chitinophagales	Chitinophagaceae	Flaviaesturariibacter	Flaviaesturariibacter
ASV_457	0	0	0.00163840183960908	0	0	0	Bacteria	Firmicutes	Bacilli	Lactobacillales	Streptococcaceae	Lactococcus	Lactococcus
ASV_458	0	0	0	0.00148483901219131	0	0	Bacteria	Proteobacteria	Alphaproteobacteria	Sphingomonadales	Sphingomonadaceae	Sphingomonadaceae	Sphingomonadaceae
ASV_459	0	0	0	0.00148483901219131	0	0	Bacteria	Bacteroidetes	Bacteroidia	Sphingobacteriales	Sphingobacteriaceae	Pedobacter	Pedobacter
ASV_460	0.000541093007875909	0.000143920391463465	0	0.000625195373554236	0.00016134236850597	0	Bacteria	Proteobacteria	Deltaproteobacteria	Myxococcales	Polyangiaceae	Pajaroellobacter	Pajaroellobacter
ASV_461	0.000270546503937955	0.000472881286237099	0	0.000286547879545691	0.000299635827225372	0	Bacteria	Proteobacteria	Alphaproteobacteria	Sphingomonadales	Sphingomonadaceae	MN_122.2a	MN_122.2a
ASV_462	0	0.00115136313170772	0	0	0	0	Bacteria	Bacteroidetes	Bacteroidia	Sphingobacteriales	Sphingobacteriaceae	Mucilaginibacter	Mucilaginibacter
ASV_463	0	0.000637361733623915	0	0	0.000576222744664177	0	Bacteria	Proteobacteria	Alphaproteobacteria	Sphingomonadales	Sphingomonadaceae	MN_122.2a	MN_122.2a
ASV_464	0	0.000616801677700563	0	0	0.000230489097865671	0.000403989395278374	Bacteria	Proteobacteria	Alphaproteobacteria	Sphingomonadales	Sphingomonadaceae	Sphingomonadaceae	Sphingomonadaceae
ASV_465	0	0.000493441342160451	0	0	0.000737565113170147	0	Bacteria	Proteobacteria	Alphaproteobacteria	Acetobacterales	Acetobacteraceae	Belnapia	Belnapia
ASV_466	0.0003306679492575	0	0	0.000338647494008544	0	0.000782729453351849	Bacteria	Proteobacteria	Alphaproteobacteria	Acetobacterales	Acetobacteraceae	Muricoccus	Muricoccus
ASV_467	0.000210425058618409	0.000637361733623915	0	0.00044284672293425	0	0	Bacteria	Proteobacteria	Gammaproteobacteria	Betaproteobacteriales	Burkholderiaceae	Ramlibacter	Ramlibacter
ASV_468	0	0.00113080307578437	0	0	0	0	Bacteria	Actinobacteria	Actinobacteria	Kineosporiales	Kineosporiaceae	Kineosporia	succinea
ASV_469	0	0.000328960894773634	0	0.000156298843388559	0.000760614022956714	0	Bacteria	Proteobacteria	Deltaproteobacteria	Bdellovibrionales	Bacteriovoracaceae	Peredibacter	Peredibacter
ASV_470	0	0	0	0.00143273939772846	0	0	Bacteria	Proteobacteria	Alphaproteobacteria	Sphingomonadales	Sphingomonadaceae	Altererythrobacter	Altererythrobacter
ASV_471	0	0	0	0	0	0.00138871354626941	Bacteria	Proteobacteria	Gammaproteobacteria	Betaproteobacteriales	Burkholderiaceae	Massilia	Massilia
ASV_472	0.00162327902362773	0	0	0	0	0	Bacteria	Proteobacteria	Alphaproteobacteria	Acetobacterales	Acetobacteraceae	Roseomonas	Roseomonas
ASV_473	0.0009920038477725	0	0	0.000547045951859956	0	0	Bacteria	Proteobacteria	Alphaproteobacteria	Caulobacterales	Caulobacteraceae	Caulobacter	Caulobacter
ASV_474	0	0.000370081006620338	0	0	0.000829760752316415	0	Bacteria	Bacteroidetes	Bacteroidia	Cytophagales	Hymenobacteraceae	Hymenobacter	Hymenobacter
ASV_475	0	0.000205600559233521	0	0	0.00101415203060895	0	Bacteria	Proteobacteria	Alphaproteobacteria	Caulobacterales	Caulobacteraceae	PMMR1	PMMR1
ASV_476	0	0	0	0.00140668959049703	0	0	Bacteria	Patescibacteria	Saccharimonadia	Saccharimonadales	uncultured_bacterium	uncultured_bacterium	uncultured_bacterium
ASV_477	0.00129261107437023	0	0	0.000260498072314265	0	0	Bacteria	Proteobacteria	Gammaproteobacteria	Betaproteobacteriales	Burkholderiaceae	Burkholderiaceae	Burkholderiaceae
ASV_478	0	0.00108968296393766	0	0	0	0	Bacteria	Actinobacteria	Actinobacteria	Micrococcales	Microbacteriaceae	Microbacterium	Microbacterium
ASV_479	0	0.000452321230313746	0	0	0.00071451620338358	0	Bacteria	Proteobacteria	Alphaproteobacteria	Sphingomonadales	Sphingomonadaceae	Novosphingobium	Novosphingobium
ASV_480	0.000420850117236818	0.000431761174390394	0	0	0.000391831466371641	0	Bacteria	Proteobacteria	Alphaproteobacteria	Rhizobiales	Beijerinckiaceae	Psychroglaciecola	Psychroglaciecola
ASV_481	0	0.00039064106254369	0	0.00044284672293425	0	0.000403989395278374	Bacteria	Actinobacteria	Actinobacteria	Micrococcales	Microbacteriaceae	Microbacteriaceae	Microbacteriaceae
ASV_482	0	0.0000822402236934084	0	0	0.00110634766975522	0	Bacteria	Bacteroidetes	Bacteroidia	Cytophagales	Hymenobacteraceae	Hymenobacter	Hymenobacter
ASV_483	0	0	0.00149468237999425	0	0	0	Bacteria	Proteobacteria	Gammaproteobacteria	Enterobacteriales	Enterobacteriaceae	Enterobacteriaceae	Enterobacteriaceae
ASV_484	0	0	0.00149468237999425	0	0	0	Bacteria	Proteobacteria	Gammaproteobacteria	Enterobacteriales	Enterobacteriaceae	Enterobacter	Enterobacter
ASV_485	0	0	0	0.00135458997603418	0	0	Bacteria	Proteobacteria	Gammaproteobacteria	Betaproteobacteriales	Burkholderiaceae	Massilia	Massilia
ASV_486	0	0	0	0.00135458997603418	0	0	Bacteria	Proteobacteria	Alphaproteobacteria	Rhizobiales	Devosiaceae	Devosia	Devosia
ASV_487	0	0	0	0.00101594248202563	0	0.000328241383663679	Bacteria	Patescibacteria	Saccharimonadia	Saccharimonadales	uncultured_Candidatus_Saccharibacteria_bacterium	uncultured_Candidatus_Saccharibacteria_bacterium	uncultured_Candidatus_Saccharibacteria_bacterium
ASV_488	0.00117236818373114	0	0	0	0	0.00030299204645878	Bacteria	Proteobacteria	Alphaproteobacteria	Sphingomonadales	Sphingomonadaceae	MN_122.2a	MN_122.2a
ASV_489	0.000300607226597727	0.000226160615156873	0	0.000468896530165677	0.000276586917438805	0	Bacteria	Proteobacteria	Deltaproteobacteria	Bdellovibrionales	Bacteriovoracaceae	Peredibacter	Peredibacter
ASV_490	0	0.000514001398083803	0	0.000494946337397103	0.00016134236850597	0	Bacteria	Proteobacteria	Deltaproteobacteria	Myxococcales	Polyangiaceae	Pajaroellobacter	Pajaroellobacter
ASV_491	0	0	0	0.00132854016880275	0	0	Bacteria	Bacteroidetes	Bacteroidia	Chitinophagales	Chitinophagaceae	Segetibacter	Segetibacter
ASV_492	0	0	0	0	0	0.00128771619744982	Bacteria	Proteobacteria	Alphaproteobacteria	Acetobacterales	Acetobacteraceae	Commensalibacter	Commensalibacter
ASV_493	0	0	0	0	0	0.00128771619744982	Bacteria	Bacteroidetes	Bacteroidia	Cytophagales	Hymenobacteraceae	Adhaeribacter	Adhaeribacter
ASV_494	0.000420850117236818	0.000472881286237099	0	0	0	0.000328241383663679	Bacteria	Bacteroidetes	Bacteroidia	Cytophagales	Hymenobacteraceae	Adhaeribacter	Adhaeribacter
ASV_495	0.000120242890639091	0	0	0.00119829113264562	0	0	Bacteria	Armatimonadetes	Fimbriimonadia	Fimbriimonadales	Fimbriimonadaceae	Fimbriimonadaceae	Fimbriimonadaceae
ASV_496	0	0.00102800279616761	0	0	0	0	Bacteria	Patescibacteria	Saccharimonadia	Saccharimonadales	Saccharimonadaceae	uncultured_bacterium	uncultured_bacterium
ASV_497	0	0.000534561454007155	0	0	0.00055317383487761	0	Bacteria	Proteobacteria	Gammaproteobacteria	Betaproteobacteriales	Burkholderiaceae	Burkholderiaceae	Burkholderiaceae
ASV_498	0	0.00100744274024425	0	0	0	0	Bacteria	Bacteroidetes	Bacteroidia	Cytophagales	Hymenobacteraceae	Rufibacter	Rufibacter
ASV_499	0	0	0	0.0012764405543399	0	0	Bacteria	Armatimonadetes	Fimbriimonadia	Fimbriimonadales	Fimbriimonadaceae	Fimbriimonadaceae	Fimbriimonadaceae
ASV_500	0	0	0	0.0012764405543399	0	0	Bacteria	Bacteroidetes	Bacteroidia	Cytophagales	Hymenobacteraceae	Hymenobacter	Hymenobacter
ASV_501	0	0	0	0.0012764405543399	0	0	Bacteria	Proteobacteria	Alphaproteobacteria	Sphingomonadales	Sphingomonadaceae	Sphingomonadaceae	Sphingomonadaceae
ASV_502	0	0	0	0	0	0.00123721752304002	Bacteria	Proteobacteria	Gammaproteobacteria	Enterobacteriales	Enterobacteriaceae	Enterobacteriaceae	Enterobacteriaceae
ASV_503	0.00144291468766909	0	0	0	0	0	Bacteria	Proteobacteria	Alphaproteobacteria	Rhizobiales	Beijerinckiaceae	Methylobacterium	3Species_ASV_706_Methylobacterium
ASV_504	0	0.000472881286237099	0	0	0.000576222744664177	0	Bacteria	Proteobacteria	Deltaproteobacteria	Oligoflexales	Oligoflexaceae	Oligoflexus	Oligoflexus
ASV_505	0	0	0	0	0.00110634766975522	0	Bacteria	Proteobacteria	Alphaproteobacteria	Sphingomonadales	Sphingomonadaceae	MN_122.2a	MN_122.2a
ASV_506	0.00141285396500932	0	0	0	0	0	Bacteria	Proteobacteria	Alphaproteobacteria	Sphingomonadales	Sphingomonadaceae	Sphingomonas	3Species_ASV_2384_Sphingomonas
ASV_507	0.000541093007875909	0	0	0.000755444409711368	0	0	Bacteria	Proteobacteria	Alphaproteobacteria	Caulobacterales	Caulobacteraceae	Caulobacter	Caulobacter
ASV_508	0	0.000657921789547268	0	0.000390747108471397	0	0	Bacteria	Verrucomicrobia	Verrucomicrobiae	Chthoniobacterales	Chthoniobacteraceae	Chthoniobacter	Chthoniobacter
ASV_509	0	0.000514001398083803	0	0.000573095759091383	0	0	Bacteria	Actinobacteria	Actinobacteria	Frankiales	Geodermatophilaceae	Geodermatophilus	Geodermatophilus
ASV_510	0	0	0.00135096292037942	0	0	0	Bacteria	Firmicutes	Erysipelotrichia	Erysipelotrichales	Erysipelotrichaceae	ZOR0006	ZOR0006
ASV_511	0	0	0	0.000260498072314265	0.000852809662102983	0	Bacteria	Bacteroidetes	Bacteroidia	Cytophagales	Hymenobacteraceae	Adhaeribacter	Adhaeribacter
ASV_512	0.000751518066494318	0.000102800279616761	0	0.000130249036157132	0	0.000277742709253882	Bacteria	Proteobacteria	Deltaproteobacteria	Oligoflexales	0319-6G20	uncultured_Roseobacter_sp.	uncultured_Roseobacter_sp.
ASV_513	0.000390789394577046	0.000123360335540113	0	0.000703344795248515	0	0	Bacteria	Actinobacteria	Actinobacteria	Corynebacteriales	Mycobacteriaceae	Mycobacterium	Mycobacterium
ASV_514	0	0.000555121509930507	0	0.000494946337397103	0	0	Bacteria	Proteobacteria	Alphaproteobacteria	Rhizobiales	Beijerinckiaceae	Microvirga	aerilata
ASV_515	0	0	0	0.00119829113264562	0	0	Bacteria	Actinobacteria	Actinobacteria	Micrococcales	Cellulomonadaceae	Cellulomonas	Cellulomonas
ASV_516	0	0	0	0	0.00106024985018209	0	Bacteria	Proteobacteria	Alphaproteobacteria	Sphingomonadales	Sphingomonadaceae	Sphingomonas	Sphingomonas
ASV_517	0	0	0	0	0.00106024985018209	0	Bacteria	Proteobacteria	Alphaproteobacteria	Rhizobiales	Rhizobiaceae	Aureimonas	Aureimonas
ASV_518	0	0	0	0	0.00106024985018209	0	Bacteria	Bacteroidetes	Bacteroidia	Cytophagales	Hymenobacteraceae	Hymenobacter	Hymenobacter
ASV_519	0	0	0	0	0	0.00116146951142533	Bacteria	Bacteroidetes	Bacteroidia	Cytophagales	Hymenobacteraceae	Nibribacter	3Species_ASV_3229_Nibribacter
ASV_520	0	0	0	0	0	0.00116146951142533	Bacteria	Proteobacteria	Gammaproteobacteria	Betaproteobacteriales	Burkholderiaceae	Massilia	Massilia
ASV_521	0.00135273251968977	0	0	0	0	0	Bacteria	Patescibacteria	Saccharimonadia	Saccharimonadales	uncultured_soil_bacterium	uncultured_soil_bacterium	uncultured_soil_bacterium
ASV_522	0.000390789394577046	0.000452321230313746	0	0.000260498072314265	0	0	Bacteria	Proteobacteria	Alphaproteobacteria	Sphingomonadales	Sphingomonadaceae	Sphingomonas	Sphingomonas
ASV_523	0.000300607226597727	0	0	0.000911743253099927	0	0	Bacteria	Actinobacteria	Actinobacteria	Pseudonocardiales	Pseudonocardiaceae	Alloactinosynnema	3Species_ASV_109_Alloactinosynnema
ASV_524	0.000300607226597727	0	0	0.000911743253099927	0	0	Bacteria	Actinobacteria	Actinobacteria	Propionibacteriales	Propionibacteriaceae	Friedmanniella	Friedmanniella
ASV_525	0.000210425058618409	0.0000205600559233521	0	0.000416796915702824	0.000460978195731342	0.0000252493372048984	Bacteria	Proteobacteria	Alphaproteobacteria	Rhizobiales	Beijerinckiaceae	Beijerinckiaceae	Beijerinckiaceae
ASV_526	0.000120242890639091	0	0	0.00106804209648849	0	0	Bacteria	Planctomycetes	Phycisphaerae	Tepidisphaerales	WD2101_soil_group	uncultured_bacterium	uncultured_bacterium
ASV_527	0	0.000657921789547268	0	0	0.000299635827225372	0	Bacteria	Proteobacteria	Alphaproteobacteria	Acetobacterales	Acetobacteraceae	Roseomonas	Roseomonas
ASV_528	0	0.000555121509930507	0	0	0.000184391278292537	0.000252493372048984	Bacteria	Actinobacteria	Actinobacteria	Frankiales	Nakamurellaceae	Nakamurella	Nakamurella
ASV_529	0	0.000514001398083803	0	0.000312597686777118	0.000184391278292537	0	Bacteria	Proteobacteria	Alphaproteobacteria	Sphingomonadales	Sphingomonadaceae	Altererythrobacter	3Species_ASV_2805_Altererythrobacter
ASV_530	0	0.000226160615156873	0.0000574877838459327	0.000130249036157132	0.000622320564237312	0	Bacteria	Bacteroidetes	Bacteroidia	Cytophagales	Spirosomaceae	Spirosoma	Spirosoma
ASV_531	0	0	0	0	0	0.00113622017422043	Bacteria	Proteobacteria	Gammaproteobacteria	Enterobacteriales	Enterobacteriaceae	Serratia	Serratia
ASV_532	0.00117236818373114	0	0	0.000052099614462853	0.0000691467293597013	0	Bacteria	Proteobacteria	Alphaproteobacteria	Rickettsiales	SM2D12	metagenome	metagenome
ASV_533	0	0.000102800279616761	0	0.000390747108471397	0.00055317383487761	0	Bacteria	Proteobacteria	Alphaproteobacteria	Sphingomonadales	Sphingomonadaceae	Sphingomonadaceae	Sphingomonadaceae
ASV_534	0	0	0	0.00114619151818277	0	0	Bacteria	Actinobacteria	Actinobacteria	Micrococcales	Cellulomonadaceae	Cellulomonas	aerilata
ASV_535	0	0	0	0	0.00101415203060895	0	Bacteria	Actinobacteria	Actinobacteria	Frankiales	Geodermatophilaceae	Modestobacter	Modestobacter
ASV_536	0	0	0	0	0	0.00111097083701553	Bacteria	Firmicutes	Bacilli	Lactobacillales	Lactobacillaceae	Lactobacillus	Lactobacillus
ASV_537	0	0	0	0	0	0.00111097083701553	Bacteria	Proteobacteria	Gammaproteobacteria	Betaproteobacteriales	Burkholderiaceae	Massilia	Massilia
ASV_538	0.00129261107437023	0	0	0	0	0	Bacteria	Bacteroidetes	Bacteroidia	Sphingobacteriales	Sphingobacteriaceae	Arcticibacter	Arcticibacter
ASV_539	0.00129261107437023	0	0	0	0	0	Bacteria	Proteobacteria	Gammaproteobacteria	Enterobacteriales	Enterobacteriaceae	Kosakonia	Kosakonia
ASV_540	0.00129261107437023	0	0	0	0	0	Bacteria	Proteobacteria	Alphaproteobacteria	Acetobacterales	Acetobacteraceae	Roseomonas	Roseomonas
ASV_541	0.000390789394577046	0	0	0.000286547879545691	0	0.000479737406893069	Bacteria	Actinobacteria	Actinobacteria	Propionibacteriales	Nocardioidaceae	Nocardioides	3Species_ASV_2950_Nocardioides
ASV_542	0.000270546503937955	0.000308400838850282	0	0.000494946337397103	0	0	Bacteria	Proteobacteria	Alphaproteobacteria	Acetobacterales	Acetobacteraceae	Rubritepida	3Species_ASV_2491_Rubritepida
ASV_543	0	0.000884082404704141	0	0	0	0	Bacteria	Proteobacteria	Gammaproteobacteria	Enterobacteriales	Enterobacteriaceae	Enterobacteriaceae	Enterobacteriaceae
ASV_544	0	0	0	0.000703344795248515	0	0.000403989395278374	Bacteria	Actinobacteria	Actinobacteria	Frankiales	Geodermatophilaceae	Geodermatophilus	Geodermatophilus
ASV_545	0	0	0	0	0	0.00108572149981063	Bacteria	Proteobacteria	Gammaproteobacteria	Betaproteobacteriales	Burkholderiaceae	Massilia	Massilia
ASV_546	0.00126255035171046	0	0	0	0	0	Bacteria	Patescibacteria	Saccharimonadia	Saccharimonadales	Saccharimonadaceae	uncultured_bacterium	uncultured_bacterium
ASV_547	0.00105212529309205	0	0.000201207243460765	0	0	0	Bacteria	Proteobacteria	Alphaproteobacteria	Acetobacterales	Acetobacteraceae	Roseomonas	Roseomonas
ASV_548	0.000961943125112728	0	0	0.000260498072314265	0	0	Bacteria	Firmicutes	Bacilli	Bacillales	Paenibacillaceae	Saccharibacillus	Saccharibacillus
ASV_549	0.000631275175855228	0	0	0.000547045951859956	0	0	Bacteria	Proteobacteria	Alphaproteobacteria	Rhizobiales	Devosiaceae	Devosia	Devosia
ASV_550	0	0.000863522348780789	0	0	0	0	Bacteria	Proteobacteria	Alphaproteobacteria	Rhizobiales	Beijerinckiaceae	Microvirga	3Species_ASV_1705_Microvirga
ASV_551	0	0.000534561454007155	0	0	0.000368782556585074	0	Bacteria	Proteobacteria	Gammaproteobacteria	Betaproteobacteriales	Burkholderiaceae	Rhodoferax	Rhodoferax
ASV_552	0	0.000431761174390394	0	0.00044284672293425	0.0000921956391462684	0	Bacteria	Deinococcus-Thermus	Deinococci	Deinococcales	Deinococcaceae	Deinococcus	Deinococcus
ASV_553	0	0	0.00112101178499569	0	0	0.0000757480116146951	Bacteria	Bacteroidetes	Bacteroidia	Flavobacteriales	Weeksellaceae	NA	NA
ASV_554	0	0	0	0.00109409190371991	0	0	Bacteria	Proteobacteria	Alphaproteobacteria	Sphingomonadales	Sphingomonadaceae	Ellin6055	Ellin6055
ASV_555	0	0	0	0	0.000968054211035818	0	Bacteria	Proteobacteria	Gammaproteobacteria	Betaproteobacteriales	Burkholderiaceae	Burkholderiaceae	Burkholderiaceae
ASV_556	0	0	0	0	0	0.00106047216260573	Bacteria	Proteobacteria	Gammaproteobacteria	Enterobacteriales	Enterobacteriaceae	Enterobacteriaceae	Enterobacteriaceae
ASV_557	0	0	0	0	0	0.00106047216260573	Bacteria	Actinobacteria	Actinobacteria	Micrococcales	Micrococcaceae	Kocuria	Kocuria
ASV_558	0.000631275175855228	0.000143920391463465	0	0.000208398457851412	0	0.000126246686024492	Bacteria	Proteobacteria	Alphaproteobacteria	Rhizobiales	Beijerinckiaceae	Beijerinckiaceae	Beijerinckiaceae
ASV_559	0.000480971562556364	0	0	0.000651245180785662	0	0	Bacteria	Proteobacteria	Alphaproteobacteria	Sphingomonadales	Sphingomonadaceae	Sphingomonas	Sphingomonas
ASV_560	0	0.000842962292857437	0	0	0	0	Bacteria	Actinobacteria	Actinobacteria	Micrococcales	Microbacteriaceae	Agrococcus	terreus
ASV_561	0	0	0	0.00106804209648849	0	0	Bacteria	Planctomycetes	Phycisphaerae	Tepidisphaerales	Tepidisphaeraceae	uncultured_bacterium	uncultured_bacterium
ASV_562	0	0	0	0.00106804209648849	0	0	Bacteria	Proteobacteria	Gammaproteobacteria	Betaproteobacteriales	Burkholderiaceae	Burkholderiaceae	Burkholderiaceae
ASV_563	0	0	0	0	0.000945005301249251	0	Bacteria	Bacteroidetes	Bacteroidia	Cytophagales	Hymenobacteraceae	Hymenobacter	Hymenobacter
ASV_564	0	0.000822402236934085	0	0	0	0	Bacteria	Firmicutes	Bacilli	Lactobacillales	Enterococcaceae	Enterococcus	Enterococcus
ASV_565	0	0.00039064106254369	0	0.000286547879545691	0.000230489097865671	0	Bacteria	Proteobacteria	Alphaproteobacteria	Rhodobacterales	Rhodobacteraceae	Rubellimicrobium	Rubellimicrobium
ASV_566	0	0	0	0.00104199228925706	0	0	Bacteria	Actinobacteria	Actinobacteria	Micrococcales	Microbacteriaceae	Microbacteriaceae	Microbacteriaceae
ASV_567	0	0	0	0	0	0.00100997348819593	Bacteria	Proteobacteria	Gammaproteobacteria	Betaproteobacteriales	Burkholderiaceae	Massilia	Massilia
ASV_568	0.000450910839896591	0.000185040503310169	0	0.000390747108471397	0	0	Bacteria	Actinobacteria	Actinobacteria	Propionibacteriales	Nocardioidaceae	Nocardioides	Nocardioides
ASV_569	0.000390789394577046	0	0	0.000677294988017089	0	0	Bacteria	Actinobacteria	Thermoleophilia	Gaiellales	NA	metagenome	metagenome
ASV_570	0.000120242890639091	0	0	0.000911743253099927	0	0	Bacteria	Planctomycetes	Phycisphaerae	Tepidisphaerales	Tepidisphaeraceae	Tepidisphaera	Tepidisphaera
ASV_571	0.000120242890639091	0.000596241621777211	0	0	0.000138293458719403	0	Bacteria	Bacteroidetes	Bacteroidia	Chitinophagales	Chitinophagaceae	Chitinophagaceae	3Species_ASV_918_uncultured
ASV_572	0.0000901821679793182	0	0	0.000937793060331354	0	0	Bacteria	Bacteroidetes	Bacteroidia	Cytophagales	Hymenobacteraceae	Hymenobacter	Hymenobacter
ASV_573	0	0.000801842181010732	0	0	0	0	Bacteria	Firmicutes	Bacilli	Bacillales	Paenibacillaceae	Paenibacillus	Paenibacillus
ASV_574	0	0.000801842181010732	0	0	0	0	Bacteria	Proteobacteria	Alphaproteobacteria	Caulobacterales	Caulobacteraceae	Caulobacter	Caulobacter
ASV_575	0	0.000801842181010732	0	0	0	0	Bacteria	Bacteroidetes	Bacteroidia	Chitinophagales	Chitinophagaceae	Flavisolibacter	Flavisolibacter
ASV_576	0	0.000801842181010732	0	0	0	0	Bacteria	Proteobacteria	Alphaproteobacteria	Sphingomonadales	Sphingomonadaceae	Novosphingobium	arabidopsis
ASV_577	0	0.000801842181010732	0	0	0	0	Bacteria	Proteobacteria	Deltaproteobacteria	Myxococcales	Sandaracinaceae	NA	NA
ASV_578	0	0.00039064106254369	0	0	0.000460978195731342	0	Bacteria	Proteobacteria	Alphaproteobacteria	Acetobacterales	Acetobacteraceae	Roseomonas	Roseomonas
ASV_579	0	0	0	0.00101594248202563	0	0	Bacteria	Planctomycetes	Planctomycetacia	Isosphaerales	Isosphaeraceae	Singulisphaera	Singulisphaera
ASV_580	0	0	0	0	0.000368782556585074	0.000580734755712663	Bacteria	Proteobacteria	Gammaproteobacteria	Betaproteobacteriales	Burkholderiaceae	Massilia	Massilia
ASV_581	0	0.00078128212508738	0	0	0	0	Bacteria	Proteobacteria	Alphaproteobacteria	Caulobacterales	Caulobacteraceae	Caulobacter	Caulobacter
ASV_582	0	0.00078128212508738	0	0	0	0	Bacteria	Actinobacteria	Actinobacteria	Propionibacteriales	Nocardioidaceae	Nocardioides	Nocardioides
ASV_583	0	0.000452321230313746	0	0	0.000368782556585074	0	Bacteria	Bacteroidetes	Bacteroidia	Cytophagales	Spirosomaceae	Spirosoma	Spirosoma
ASV_584	0	0.00039064106254369	0	0	0	0.000479737406893069	Bacteria	Bacteroidetes	Bacteroidia	Cytophagales	Hymenobacteraceae	Hymenobacter	3Species_ASV_3401_Hymenobacter
ASV_585	0	0.000205600559233521	0	0	0.000645369474023879	0	Bacteria	Bacteroidetes	Bacteroidia	Cytophagales	Hymenobacteraceae	Hymenobacter	3Species_ASV_2828_Hymenobacter
ASV_586	0	0	0	0	0	0.000959474813786138	Bacteria	Bacteroidetes	Bacteroidia	Cytophagales	Hymenobacteraceae	Adhaeribacter	Adhaeribacter
ASV_587	0.00111224673841159	0	0	0	0	0	Bacteria	Proteobacteria	Gammaproteobacteria	Enterobacteriales	Enterobacteriaceae	Kosakonia	Kosakonia
ASV_588	0.000450910839896591	0.000143920391463465	0	0.000390747108471397	0	0	Bacteria	Proteobacteria	Alphaproteobacteria	Caulobacterales	Caulobacteraceae	NA	NA
ASV_589	0	0.000616801677700563	0	0	0.00016134236850597	0	Bacteria	Bacteroidetes	Bacteroidia	Sphingobacteriales	Sphingobacteriaceae	Sphingobacteriaceae	Sphingobacteriaceae
ASV_590	0	0.000143920391463465	0	0	0.000507076015304476	0.000201994697639187	Bacteria	Bacteroidetes	Bacteroidia	Cytophagales	Hymenobacteraceae	Hymenobacter	Hymenobacter
ASV_591	0	0	0.00106352400114976	0	0	0	Bacteria	Firmicutes	Bacilli	Lactobacillales	Enterococcaceae	Enterococcus	Enterococcus
ASV_592	0	0	0	0.00096384286756278	0	0	Bacteria	Proteobacteria	Alphaproteobacteria	Sphingomonadales	Sphingomonadaceae	Sphingomonadaceae	Sphingomonadaceae
ASV_593	0.000511032285216137	0	0	0.000494946337397103	0	0	Bacteria	Proteobacteria	Gammaproteobacteria	Betaproteobacteriales	Burkholderiaceae	Massilia	Massilia
ASV_594	0.000210425058618409	0.000205600559233521	0	0.000494946337397103	0	0	Bacteria	Firmicutes	Bacilli	Bacillales	Planococcaceae	Planomicrobium	Planomicrobium
ASV_595	0	0.000740162013240676	0	0	0	0	Bacteria	Bacteroidetes	Bacteroidia	Chitinophagales	Chitinophagaceae	Ferruginibacter	Ferruginibacter
ASV_596	0	0.000185040503310169	0	0	0.000622320564237312	0	Bacteria	Proteobacteria	Alphaproteobacteria	Caulobacterales	Caulobacteraceae	PMMR1	PMMR1
ASV_597	0	0	0.00063236562230526	0	0	0.000353490720868577	Bacteria	Proteobacteria	Alphaproteobacteria	Acetobacterales	Acetobacteraceae	Asaia	Asaia
ASV_598	0	0	0	0.000937793060331354	0	0	Bacteria	Proteobacteria	Alphaproteobacteria	Caulobacterales	Caulobacteraceae	Brevundimonas	aurantiaca
ASV_599	0	0	0	0	0	0.000908976139376341	Bacteria	Firmicutes	Bacilli	Lactobacillales	Lactobacillaceae	Lactobacillus	Lactobacillus
ASV_600	0.00105212529309205	0	0	0	0	0	Bacteria	Actinobacteria	Actinobacteria	Micrococcales	Microbacteriaceae	Frigoribacterium	Frigoribacterium
ASV_601	0	0.000719601957317324	0	0	0	0	Bacteria	Bacteroidetes	Bacteroidia	Chitinophagales	Chitinophagaceae	Ferruginibacter	Ferruginibacter
ASV_602	0	0.000575681565853859	0	0	0.00016134236850597	0	Bacteria	Proteobacteria	Deltaproteobacteria	Bdellovibrionales	Bdellovibrionaceae	Bdellovibrio	Bdellovibrio
ASV_603	0	0.000534561454007155	0	0	0	0.000227244034844085	Bacteria	Actinobacteria	Actinobacteria	Kineosporiales	Kineosporiaceae	Kineococcus	Kineococcus
ASV_604	0	0.000226160615156873	0	0	0.00055317383487761	0	Bacteria	Proteobacteria	Alphaproteobacteria	Sphingomonadales	Sphingomonadaceae	Sphingomonas	Sphingomonas
ASV_605	0.000120242890639091	0.000246720671080225	0	0	0.000414880376158208	0	Bacteria	Proteobacteria	Alphaproteobacteria	Rhodobacterales	Rhodobacteraceae	Rubellimicrobium	Rubellimicrobium
ASV_606	0	0.000699041901393972	0	0	0	0	Bacteria	Bacteroidetes	Bacteroidia	Chitinophagales	Chitinophagaceae	Ferruginibacter	Ferruginibacter
ASV_607	0	0.000226160615156873	0	0.000364697301239971	0.000207440188079104	0	Bacteria	Chloroflexi	Chloroflexia	Kallotenuales	AKIW781	uncultured_bacterium	uncultured_bacterium
ASV_608	0	0	0	0.000885693445868501	0	0	Bacteria	Proteobacteria	Alphaproteobacteria	Sphingomonadales	Sphingomonadaceae	Sphingomonas	Sphingomonas
ASV_609	0	0	0	0.00052099614462853	0.000322684737011939	0	Bacteria	Proteobacteria	Alphaproteobacteria	Caulobacterales	Caulobacteraceae	PMMR1	PMMR1
ASV_610	0	0	0	0	0	0.000858477464966545	Bacteria	Deinococcus-Thermus	Deinococci	Deinococcales	Deinococcaceae	Deinococcus	Deinococcus
ASV_611	0	0	0	0	0	0.000858477464966545	Bacteria	Bacteroidetes	Bacteroidia	Flavobacteriales	Weeksellaceae	Chryseobacterium	Chryseobacterium
ASV_612	0.000420850117236818	0	0	0.000494946337397103	0	0	Bacteria	Verrucomicrobia	Verrucomicrobiae	Chthoniobacterales	Chthoniobacteraceae	Chthoniobacter	Chthoniobacter
ASV_613	0.000360728671917273	0	0	0.000547045951859956	0	0	Bacteria	Patescibacteria	Saccharimonadia	Saccharimonadales	uncultured_Candidatus_Saccharibacteria_bacterium	uncultured_Candidatus_Saccharibacteria_bacterium	uncultured_Candidatus_Saccharibacteria_bacterium
ASV_614	0	0.000308400838850282	0	0.000468896530165677	0	0	Bacteria	Proteobacteria	Alphaproteobacteria	Acetobacterales	Acetobacteraceae	Roseomonas	Roseomonas
ASV_616	0	0.000164480447386817	0	0.000156298843388559	0	0.000479737406893069	Bacteria	Proteobacteria	Alphaproteobacteria	Caulobacterales	Caulobacteraceae	Phenylobacterium	Phenylobacterium
ASV_617	0	0	0.00031618281115263	0	0.000507076015304476	0	Bacteria	Bacteroidetes	Bacteroidia	Flavobacteriales	Weeksellaceae	Apibacter	Apibacter
ASV_618	0	0	0	0.000859643638637074	0	0	Bacteria	Planctomycetes	Planctomycetacia	Isosphaerales	Isosphaeraceae	Singulisphaera	3Species_ASV_1578_Singulisphaera
ASV_619	0	0	0	0.000859643638637074	0	0	Bacteria	Bacteroidetes	Bacteroidia	Chitinophagales	Chitinophagaceae	Segetibacter	Segetibacter
ASV_620	0	0	0	0.000208398457851412	0	0.000631233430122459	Bacteria	Actinobacteria	Actinobacteria	Micrococcales	Micrococcaceae	Arthrobacter	Arthrobacter
ASV_621	0	0	0	0	0.000760614022956714	0	Bacteria	Patescibacteria	Saccharimonadia	Saccharimonadales	uncultured_Candidatus_Saccharibacteria_bacterium	uncultured_Candidatus_Saccharibacteria_bacterium	uncultured_Candidatus_Saccharibacteria_bacterium
ASV_622	0	0	0	0	0	0.000833228127761646	Bacteria	Proteobacteria	Gammaproteobacteria	Betaproteobacteriales	Burkholderiaceae	Massilia	niabensis
ASV_623	0	0	0	0	0	0.000833228127761646	Bacteria	Bacteroidetes	Bacteroidia	Sphingobacteriales	Sphingobacteriaceae	Mucilaginibacter	Mucilaginibacter
ASV_624	0	0	0	0	0	0.000833228127761646	Bacteria	Proteobacteria	Gammaproteobacteria	Enterobacteriales	Enterobacteriaceae	Buchnera	Buchnera
ASV_625	0	0	0	0	0	0.000833228127761646	Bacteria	Proteobacteria	Gammaproteobacteria	Betaproteobacteriales	Burkholderiaceae	Massilia	Massilia
ASV_626	0.000961943125112728	0	0	0	0	0	Bacteria	Bacteroidetes	Bacteroidia	Sphingobacteriales	Sphingobacteriaceae	Mucilaginibacter	3Species_ASV_3151_Mucilaginibacter
ASV_627	0.000721457343834546	0	0	0.000208398457851412	0	0	Bacteria	Actinobacteria	Actinobacteria	Propionibacteriales	Nocardioidaceae	Nocardioides	Nocardioides
ASV_628	0.0003306679492575	0	0	0.000547045951859956	0	0	Bacteria	Bacteroidetes	Bacteroidia	Cytophagales	Hymenobacteraceae	Adhaeribacter	Adhaeribacter
ASV_629	0	0.000657921789547268	0	0	0	0	Bacteria	Proteobacteria	Gammaproteobacteria	Enterobacteriales	Enterobacteriaceae	Pantoea	Pantoea
ASV_630	0	0.000555121509930507	0	0	0.000115244548932835	0	Bacteria	Patescibacteria	Saccharimonadia	Saccharimonadales	uncultured_bacterium	uncultured_bacterium	uncultured_bacterium
ASV_631	0	0.00039064106254369	0	0	0.000299635827225372	0	Bacteria	Proteobacteria	Deltaproteobacteria	Oligoflexales	0319-6G20	metagenome	metagenome
ASV_632	0	0.000246720671080225	0	0	0.000460978195731342	0	Bacteria	Planctomycetes	Phycisphaerae	Tepidisphaerales	WD2101_soil_group	uncultured_bacterium	uncultured_bacterium
ASV_633	0	0.000164480447386817	0	0.000156298843388559	0.000115244548932835	0.000328241383663679	Bacteria	Deinococcus-Thermus	Deinococci	Deinococcales	Deinococcaceae	Deinococcus	Deinococcus
ASV_634	0	0	0	0.000833593831405648	0	0	Bacteria	Proteobacteria	Alphaproteobacteria	Sphingomonadales	Sphingomonadaceae	Sphingomonas	Sphingomonas
ASV_635	0.000631275175855228	0	0	0.000260498072314265	0	0	Bacteria	Proteobacteria	Alphaproteobacteria	Rhizobiales	Rhizobiaceae	Rhizobiaceae	Rhizobiaceae
ASV_636	0	0.000637361733623915	0	0	0	0	Bacteria	Proteobacteria	Gammaproteobacteria	Betaproteobacteriales	Burkholderiaceae	Massilia	Massilia
ASV_637	0	0.000267280727003577	0	0	0.000207440188079104	0.000227244034844085	Bacteria	Bacteroidetes	Bacteroidia	Chitinophagales	Chitinophagaceae	Flavisolibacter	Flavisolibacter
ASV_638	0	0.000226160615156873	0	0	0	0.000504986744097967	Bacteria	Proteobacteria	Alphaproteobacteria	Sphingomonadales	Sphingomonadaceae	Sphingomonas	3Species_ASV_1923_Sphingomonas
ASV_639	0	0	0	0.000807544024174221	0	0	Bacteria	Patescibacteria	Saccharimonadia	Saccharimonadales	uncultured_bacterium	uncultured_bacterium	uncultured_bacterium
ASV_640	0	0	0	0	0	0.000782729453351849	Bacteria	Proteobacteria	Alphaproteobacteria	Sphingomonadales	Sphingomonadaceae	Sphingomonas	Sphingomonas
ASV_641	0	0	0	0	0	0.000782729453351849	Bacteria	Actinobacteria	Actinobacteria	Frankiales	Geodermatophilaceae	Blastococcus	Blastococcus
ASV_642	0	0	0	0	0	0.000782729453351849	Bacteria	Proteobacteria	Gammaproteobacteria	Enterobacteriales	Enterobacteriaceae	Enterobacteriaceae	Enterobacteriaceae
ASV_643	0	0	0	0	0	0.000782729453351849	Bacteria	Bacteroidetes	Bacteroidia	Cytophagales	Hymenobacteraceae	Hymenobacter	Hymenobacter
ASV_644	0.0003306679492575	0	0	0.000494946337397103	0	0	Bacteria	Actinobacteria	Thermoleophilia	Solirubrobacterales	Solirubrobacteraceae	Solirubrobacter	Solirubrobacter
ASV_645	0	0.000616801677700563	0	0	0	0	Bacteria	Proteobacteria	Deltaproteobacteria	Bdellovibrionales	Bdellovibrionaceae	Bdellovibrio	Bdellovibrio
ASV_646	0	0.000616801677700563	0	0	0	0	Bacteria	Firmicutes	Bacilli	Bacillales	Family_XII	Exiguobacterium	Exiguobacterium
ASV_647	0	0.000246720671080225	0	0	0.000414880376158208	0	Bacteria	Proteobacteria	Alphaproteobacteria	Rhodobacterales	Rhodobacteraceae	Rubellimicrobium	Rubellimicrobium
ASV_648	0	0.000185040503310169	0	0	0.000484027105517909	0	Bacteria	Proteobacteria	Alphaproteobacteria	Sphingomonadales	Sphingomonadaceae	Sphingomonas	Sphingomonas
ASV_649	0	0	0	0.000781494216942795	0	0	Bacteria	Actinobacteria	Actinobacteria	Micrococcales	Microbacteriaceae	Microbacteriaceae	Microbacteriaceae
ASV_650	0	0	0	0.000781494216942795	0	0	Bacteria	Patescibacteria	Saccharimonadia	Saccharimonadales	uncultured_Candidatus_Saccharibacteria_bacterium	uncultured_Candidatus_Saccharibacteria_bacterium	uncultured_Candidatus_Saccharibacteria_bacterium
ASV_651	0	0	0	0.000781494216942795	0	0	Bacteria	Patescibacteria	Saccharimonadia	Saccharimonadales	Saccharimonadaceae	uncultured_bacterium	uncultured_bacterium
ASV_652	0	0	0	0.000781494216942795	0	0	Bacteria	Verrucomicrobia	Verrucomicrobiae	Chthoniobacterales	Chthoniobacteraceae	Chthoniobacter	Chthoniobacter
ASV_653	0	0	0	0	0	0.000757480116146951	Bacteria	Firmicutes	Bacilli	Bacillales	Planococcaceae	Planomicrobium	Planomicrobium
ASV_654	0	0	0	0	0	0.000757480116146951	Bacteria	Proteobacteria	Gammaproteobacteria	Betaproteobacteriales	Burkholderiaceae	Massilia	Massilia
ASV_655	0	0	0	0	0	0.000757480116146951	Bacteria	Bacteroidetes	Bacteroidia	Cytophagales	Hymenobacteraceae	Adhaeribacter	Adhaeribacter
ASV_656	0	0	0	0	0	0.000757480116146951	Bacteria	Proteobacteria	Gammaproteobacteria	Betaproteobacteriales	Burkholderiaceae	Massilia	varians
ASV_657	0.000180364335958636	0	0	0	0.000530124925091043	0	Bacteria	Proteobacteria	Alphaproteobacteria	Rhizobiales	Devosiaceae	Devosia	Devosia
ASV_658	0	0.000596241621777211	0	0	0	0	Bacteria	Proteobacteria	Alphaproteobacteria	Rhodobacterales	Rhodobacteraceae	Rubellimicrobium	Rubellimicrobium
ASV_659	0	0.000596241621777211	0	0	0	0	Bacteria	Firmicutes	Bacilli	Lactobacillales	Enterococcaceae	Enterococcus	Enterococcus
ASV_660	0	0.000349520950696986	0	0	0.000276586917438805	0	Bacteria	Bacteroidetes	Bacteroidia	Cytophagales	Hymenobacteraceae	Adhaeribacter	Adhaeribacter
ASV_661	0	0.000267280727003577	0	0.000312597686777118	0.0000921956391462684	0	Bacteria	Actinobacteria	Actinobacteria	Propionibacteriales	Nocardioidaceae	Nocardioides	alkalitolerans
ASV_662	0	0.000267280727003577	0	0	0.000368782556585074	0	Bacteria	Proteobacteria	Alphaproteobacteria	Rhizobiales	Rhizobiaceae	Aureimonas	Aureimonas
ASV_663	0	0	0	0	0	0.000732230778942053	Bacteria	Bacteroidetes	Bacteroidia	Cytophagales	Hymenobacteraceae	Hymenobacter	Hymenobacter
ASV_664	0	0	0	0	0	0.000732230778942053	Bacteria	Proteobacteria	Alphaproteobacteria	Acetobacterales	Acetobacteraceae	Bombella	Bombella
ASV_665	0.000390789394577046	0	0	0.000390747108471397	0	0	Bacteria	Actinobacteria	Acidimicrobiia	Microtrichales	Ilumatobacteraceae	NA	NA
ASV_666	0.0003306679492575	0.000205600559233521	0	0.000182348650619985	0	0	Bacteria	Actinobacteria	Actinobacteria	Propionibacteriales	Nocardioidaceae	Nocardioides	Nocardioides
ASV_667	0.000210425058618409	0.000102800279616761	0	0.000416796915702824	0	0	Bacteria	Proteobacteria	Alphaproteobacteria	Sphingomonadales	Sphingomonadaceae	Sphingomonas	3Species_ASV_1035_Sphingomonas
ASV_668	0.000120242890639091	0.000164480447386817	0	0	0.000299635827225372	0.0000757480116146951	Bacteria	Bacteroidetes	Bacteroidia	Cytophagales	Spirosomaceae	Spirosoma	Spirosoma
ASV_669	0	0.000575681565853859	0	0	0	0	Bacteria	Proteobacteria	Gammaproteobacteria	Enterobacteriales	Enterobacteriaceae	Pantoea	Pantoea
ASV_670	0	0.000246720671080225	0	0.000416796915702824	0	0	Bacteria	Proteobacteria	Alphaproteobacteria	Caulobacterales	Caulobacteraceae	Phenylobacterium	Phenylobacterium
ASV_671	0	0.000226160615156873	0	0	0.000391831466371641	0	Bacteria	Proteobacteria	Alphaproteobacteria	Sphingomonadales	Sphingomonadaceae	Sphingomonas	Sphingomonas
ASV_672	0	0	0.000804828973843058	0	0	0	Bacteria	Firmicutes	Bacilli	Lactobacillales	Leuconostocaceae	Leuconostoc	Leuconostoc
ASV_673	0	0	0	0.000729394602479942	0	0	Bacteria	Bacteroidetes	Bacteroidia	Chitinophagales	Chitinophagaceae	Segetibacter	Segetibacter
ASV_674	0	0	0	0.000729394602479942	0	0	Bacteria	Proteobacteria	Deltaproteobacteria	Oligoflexales	Oligoflexaceae	Oligoflexus	Oligoflexus
ASV_675	0	0	0	0.000494946337397103	0.000207440188079104	0	Bacteria	Bacteroidetes	Bacteroidia	Cytophagales	Spirosomaceae	Spirosoma	Spirosoma
ASV_676	0	0	0	0	0.000645369474023879	0	Bacteria	Bacteroidetes	Bacteroidia	Cytophagales	Hymenobacteraceae	Hymenobacter	Hymenobacter
ASV_677	0	0	0	0	0	0.000706981441737154	Bacteria	Bacteroidetes	Bacteroidia	Cytophagales	Hymenobacteraceae	Hymenobacter	3Species_ASV_2380_Hymenobacter
ASV_678	0	0	0	0	0	0.000706981441737154	Bacteria	Proteobacteria	Alphaproteobacteria	Sphingomonadales	Sphingomonadaceae	Sphingomonas	Sphingomonas
ASV_679	0	0	0	0	0	0.000706981441737154	Bacteria	Spirochaetes	Spirochaetia	Spirochaetales	Spirochaetaceae	Borrelia	Borrelia
ASV_680	0.000240485781278182	0.000164480447386817	0	0.000156298843388559	0.000115244548932835	0	Bacteria	Actinobacteria	Actinobacteria	Frankiales	Sporichthyaceae	NA	NA
ASV_681	0.000240485781278182	0	0	0.000494946337397103	0	0	Bacteria	Proteobacteria	Alphaproteobacteria	Sphingomonadales	Sphingomonadaceae	Altererythrobacter	Altererythrobacter
ASV_682	0	0.000493441342160451	0	0.0000781494216942795	0	0	Bacteria	Proteobacteria	Deltaproteobacteria	Bdellovibrionales	Bdellovibrionaceae	Bdellovibrio	3Species_ASV_2941_Bdellovibrio
ASV_683	0	0.000370081006620338	0	0	0.000207440188079104	0	Bacteria	Verrucomicrobia	Verrucomicrobiae	Chthoniobacterales	Chthoniobacteraceae	Chthoniobacter	Chthoniobacter
ASV_684	0	0.000185040503310169	0	0	0.000414880376158208	0	Bacteria	Deinococcus-Thermus	Deinococci	Deinococcales	Deinococcaceae	Deinococcus	Deinococcus
ASV_685	0	0	0.000776085081920092	0	0	0	Bacteria	Proteobacteria	Gammaproteobacteria	Enterobacteriales	Enterobacteriaceae	Pantoea	Pantoea
ASV_686	0	0	0.000776085081920092	0	0	0	Bacteria	Firmicutes	Bacilli	Bacillales	Planococcaceae	Planomicrobium	Planomicrobium
ASV_687	0	0	0	0.000703344795248515	0	0	Bacteria	Proteobacteria	Gammaproteobacteria	Betaproteobacteriales	Burkholderiaceae	Massilia	Massilia
ASV_688	0	0	0	0.000703344795248515	0	0	Bacteria	Verrucomicrobia	Verrucomicrobiae	Chthoniobacterales	Chthoniobacteraceae	Chthoniobacter	Chthoniobacter
ASV_689	0	0	0	0	0.000622320564237312	0	Bacteria	Bacteroidetes	Bacteroidia	Cytophagales	Spirosomaceae	Dyadobacter	Dyadobacter
ASV_690	0	0	0	0	0.000345733646798506	0.00030299204645878	Bacteria	Bacteroidetes	Bacteroidia	Cytophagales	Hymenobacteraceae	Adhaeribacter	Adhaeribacter
ASV_691	0	0	0	0	0	0.000681732104532256	Bacteria	Proteobacteria	Deltaproteobacteria	Oligoflexales	Oligoflexaceae	Oligoflexus	Oligoflexus
ASV_692	0	0	0	0	0	0.000681732104532256	Bacteria	Bacteroidetes	Bacteroidia	Cytophagales	Hymenobacteraceae	Hymenobacter	Hymenobacter
ASV_693	0	0	0	0	0	0.000681732104532256	Bacteria	Actinobacteria	Actinobacteria	Propionibacteriales	Nocardioidaceae	Nocardioides	Nocardioides
ASV_694	0.000781578789154091	0	0	0	0	0	Bacteria	Actinobacteria	Actinobacteria	Kineosporiales	Kineosporiaceae	Kineococcus	Kineococcus
ASV_695	0.000781578789154091	0	0	0	0	0	Bacteria	Proteobacteria	Gammaproteobacteria	Enterobacteriales	Enterobacteriaceae	Enterobacteriaceae	Enterobacteriaceae
ASV_696	0.000270546503937955	0	0	0.00044284672293425	0	0	Bacteria	Actinobacteria	Thermoleophilia	Solirubrobacterales	Solirubrobacteraceae	Parviterribacter	Parviterribacter
ASV_697	0	0	0	0.000677294988017089	0	0	Bacteria	Bacteroidetes	Bacteroidia	Cytophagales	Hymenobacteraceae	Hymenobacter	Hymenobacter
ASV_698	0	0	0	0.000677294988017089	0	0	Bacteria	Planctomycetes	Phycisphaerae	Tepidisphaerales	Tepidisphaeraceae	uncultured_bacterium	uncultured_bacterium
ASV_699	0	0	0	0.000677294988017089	0	0	Bacteria	Actinobacteria	Actinobacteria	Micromonosporales	Micromonosporaceae	Micromonosporaceae	Micromonosporaceae
ASV_700	0	0	0	0	0.000207440188079104	0.000429238732483272	Bacteria	Bacteroidetes	Bacteroidia	Cytophagales	Hymenobacteraceae	Adhaeribacter	Adhaeribacter
ASV_701	0	0	0	0	0	0.000656482767327358	Bacteria	Proteobacteria	Alphaproteobacteria	Rhizobiales	Rhizobiaceae	Allorhizobium-Neorhizobium-Pararhizobium-Rhizobium	Allorhizobium-Neorhizobium-Pararhizobium-Rhizobium
ASV_702	0	0	0	0	0	0.000656482767327358	Bacteria	Bacteroidetes	Bacteroidia	Cytophagales	Hymenobacteraceae	Adhaeribacter	Adhaeribacter
ASV_703	0	0	0	0	0	0.000656482767327358	Bacteria	Bacteroidetes	Bacteroidia	Cytophagales	Hymenobacteraceae	Hymenobacter	Hymenobacter
ASV_704	0	0	0	0	0	0.000656482767327358	Bacteria	Firmicutes	Bacilli	Bacillales	Planococcaceae	Planomicrobium	glaciei
ASV_705	0.000751518066494318	0	0	0	0	0	Bacteria	Proteobacteria	Gammaproteobacteria	Betaproteobacteriales	Burkholderiaceae	Burkholderiaceae	Burkholderiaceae
ASV_706	0.000300607226597727	0	0	0.000390747108471397	0	0	Bacteria	Patescibacteria	Saccharimonadia	Saccharimonadales	uncultured_bacterium	uncultured_bacterium	uncultured_bacterium
ASV_707	0.000240485781278182	0	0	0.00044284672293425	0	0	Bacteria	Bacteroidetes	Bacteroidia	Sphingobacteriales	Sphingobacteriaceae	Mucilaginibacter	Mucilaginibacter
ASV_708	0	0.000514001398083803	0	0	0	0	Bacteria	Actinobacteria	Actinobacteria	Propionibacteriales	Nocardioidaceae	Nocardioides	Nocardioides
ASV_709	0	0.000514001398083803	0	0	0	0	Bacteria	Bacteroidetes	Bacteroidia	Cytophagales	Spirosomaceae	Dyadobacter	Dyadobacter
ASV_710	0	0.000514001398083803	0	0	0	0	Bacteria	Patescibacteria	Saccharimonadia	Saccharimonadales	uncultured_soil_bacterium	uncultured_soil_bacterium	uncultured_soil_bacterium
ASV_711	0	0.000349520950696986	0	0	0.000184391278292537	0	Bacteria	Proteobacteria	Alphaproteobacteria	Rhodospirillales	NA	uncultured_bacterium	uncultured_bacterium
ASV_712	0	0	0.000373670594998563	0	0	0.00030299204645878	Bacteria	Actinobacteria	Actinobacteria	Micrococcales	Intrasporangiaceae	Ornithinimicrobium	Ornithinimicrobium
ASV_713	0	0	0	0.000651245180785662	0	0	Bacteria	Acidobacteria	Blastocatellia_(Subgroup_4)	Blastocatellales	Blastocatellaceae	Aridibacter	3Species_ASV_2780_Aridibacter
ASV_714	0	0	0	0.000651245180785662	0	0	Bacteria	Proteobacteria	Gammaproteobacteria	Betaproteobacteriales	Burkholderiaceae	Massilia	Massilia
ASV_715	0	0	0	0.000651245180785662	0	0	Bacteria	Actinobacteria	Thermoleophilia	Solirubrobacterales	Solirubrobacteraceae	Solirubrobacter	Solirubrobacter
ASV_716	0	0	0	0	0.000576222744664177	0	Bacteria	Actinobacteria	Actinobacteria	Kineosporiales	Kineosporiaceae	Quadrisphaera	Quadrisphaera
ASV_717	0	0	0	0	0.000576222744664177	0	Bacteria	Proteobacteria	Alphaproteobacteria	Sphingomonadales	Sphingomonadaceae	Sphingomonas	Sphingomonas
ASV_718	0	0	0	0	0.000299635827225372	0.00030299204645878	Bacteria	Proteobacteria	Gammaproteobacteria	Betaproteobacteriales	Burkholderiaceae	Noviherbaspirillum	Noviherbaspirillum
ASV_719	0	0	0	0	0	0.000631233430122459	Bacteria	Actinobacteria	Actinobacteria	Frankiales	Geodermatophilaceae	Geodermatophilus	Geodermatophilus
ASV_720	0	0	0	0	0	0.000631233430122459	Bacteria	Bacteroidetes	Bacteroidia	Cytophagales	Hymenobacteraceae	Rufibacter	Rufibacter
ASV_721	0.000721457343834546	0	0	0	0	0	Bacteria	Patescibacteria	Saccharimonadia	Saccharimonadales	uncultured_gamma_proteobacterium	uncultured_gamma_proteobacterium	uncultured_gamma_proteobacterium
ASV_722	0.000541093007875909	0	0	0	0.000138293458719403	0	Bacteria	Proteobacteria	Gammaproteobacteria	Betaproteobacteriales	Burkholderiaceae	Burkholderiaceae	Burkholderiaceae
ASV_723	0.0003306679492575	0	0	0.000338647494008544	0	0	Bacteria	Proteobacteria	Alphaproteobacteria	Rhizobiales	Beijerinckiaceae	Microvirga	Microvirga
ASV_724	0	0.000493441342160451	0	0	0	0	Bacteria	Proteobacteria	Gammaproteobacteria	Enterobacteriales	Enterobacteriaceae	Pantoea	Pantoea
ASV_725	0	0.000493441342160451	0	0	0	0	Bacteria	Armatimonadetes	Fimbriimonadia	Fimbriimonadales	Fimbriimonadaceae	uncultured_bacterium	uncultured_bacterium
ASV_726	0	0.000493441342160451	0	0	0	0	Bacteria	Proteobacteria	Gammaproteobacteria	Enterobacteriales	Enterobacteriaceae	Enterobacter	Enterobacter
ASV_727	0	0.000308400838850282	0	0	0.000207440188079104	0	Bacteria	Bacteroidetes	Bacteroidia	Sphingobacteriales	Sphingobacteriaceae	Arcticibacter	Arcticibacter
ASV_728	0	0.000185040503310169	0	0.000390747108471397	0	0	Bacteria	Proteobacteria	Deltaproteobacteria	Myxococcales	Sandaracinaceae	NA	NA
ASV_729	0	0	0	0.000625195373554236	0	0	Bacteria	Verrucomicrobia	Verrucomicrobiae	Chthoniobacterales	Chthoniobacteraceae	Chthoniobacter	Chthoniobacter
ASV_730	0	0	0	0.000625195373554236	0	0	Bacteria	Bacteroidetes	Bacteroidia	Cytophagales	Spirosomaceae	Larkinella	Larkinella
ASV_731	0	0	0	0.000625195373554236	0	0	Bacteria	Proteobacteria	Gammaproteobacteria	Betaproteobacteriales	Burkholderiaceae	Noviherbaspirillum	3Species_ASV_1910_Noviherbaspirillum
ASV_732	0	0	0	0.000494946337397103	0	0.000126246686024492	Bacteria	Armatimonadetes	Armatimonadia	Armatimonadales	uncultured_bacterium	uncultured_bacterium	uncultured_bacterium
ASV_733	0	0	0	0.000234448265082838	0	0.000378740058073476	Bacteria	Proteobacteria	Alphaproteobacteria	Acetobacterales	Acetobacteraceae	Roseomonas	3Species_ASV_3218_Roseomonas
ASV_734	0	0	0	0	0.00055317383487761	0	Bacteria	Firmicutes	Bacilli	Lactobacillales	Leuconostocaceae	Leuconostoc	mesenteroides
ASV_735	0	0	0	0	0.00055317383487761	0	Bacteria	Proteobacteria	Alphaproteobacteria	Rhizobiales	Rhizobiaceae	Aureimonas	Aureimonas
ASV_736	0	0	0	0	0	0.000605984092917561	Bacteria	Proteobacteria	Alphaproteobacteria	Rhizobiales	D05-2	uncultured_bacterium	uncultured_bacterium
ASV_737	0	0	0	0	0	0.000605984092917561	Bacteria	Actinobacteria	Actinobacteria	Propionibacteriales	Nocardioidaceae	Nocardioides	Nocardioides
ASV_738	0	0	0	0	0	0.000605984092917561	Bacteria	Proteobacteria	Gammaproteobacteria	Orbales	Orbaceae	NA	NA
ASV_739	0	0	0	0	0	0.000605984092917561	Bacteria	Proteobacteria	Gammaproteobacteria	Betaproteobacteriales	Burkholderiaceae	Massilia	Massilia
ASV_740	0.000691396621174773	0	0	0	0	0	Bacteria	Actinobacteria	Actinobacteria	Kineosporiales	Kineosporiaceae	Kineosporia	mesophila
ASV_741	0.000390789394577046	0	0	0	0.000230489097865671	0	Bacteria	Proteobacteria	Alphaproteobacteria	Acetobacterales	Acetobacteraceae	Roseomonas	Roseomonas
ASV_742	0.000180364335958636	0	0	0.00044284672293425	0	0	Bacteria	Actinobacteria	Actinobacteria	Propionibacteriales	Nocardioidaceae	Nocardioides	Nocardioides
ASV_743	0	0.000472881286237099	0	0	0	0	Bacteria	Actinobacteria	Actinobacteria	Propionibacteriales	Propionibacteriaceae	Friedmanniella	Friedmanniella
ASV_744	0	0.000349520950696986	0	0.000156298843388559	0	0	Bacteria	Bacteroidetes	Bacteroidia	Cytophagales	Hymenobacteraceae	Adhaeribacter	Adhaeribacter
ASV_745	0	0.000226160615156873	0	0	0.000276586917438805	0	Bacteria	Proteobacteria	Deltaproteobacteria	Oligoflexales	Oligoflexaceae	Oligoflexus	Oligoflexus
ASV_746	0	0	0	0.000599145566322809	0	0	Bacteria	Acidobacteria	Blastocatellia_(Subgroup_4)	Blastocatellales	Blastocatellaceae	Blastocatella	3Species_ASV_748_Blastocatella
ASV_747	0	0	0	0.000599145566322809	0	0	Bacteria	Planctomycetes	Phycisphaerae	Tepidisphaerales	Tepidisphaeraceae	uncultured_bacterium	uncultured_bacterium
ASV_748	0	0	0	0.000599145566322809	0	0	Bacteria	Actinobacteria	Actinobacteria	Frankiales	Geodermatophilaceae	Modestobacter	Modestobacter
ASV_749	0	0	0	0	0.000530124925091043	0	Bacteria	Bacteroidetes	Bacteroidia	Cytophagales	Hymenobacteraceae	Rufibacter	Rufibacter
ASV_750	0.000180364335958636	0	0.0000862316757688991	0.000338647494008544	0	0	Bacteria	Actinobacteria	Actinobacteria	Kineosporiales	Kineosporiaceae	Pseudokineococcus	marinus
ASV_751	0.0000901821679793182	0	0	0.000494946337397103	0	0	Bacteria	Bacteroidetes	Bacteroidia	Cytophagales	Hymenobacteraceae	Hymenobacter	3Species_ASV_652_Hymenobacter
ASV_752	0	0.000452321230313746	0	0	0	0	Bacteria	Firmicutes	Bacilli	Lactobacillales	Enterococcaceae	Enterococcus	Enterococcus
ASV_753	0	0.000452321230313746	0	0	0	0	Bacteria	Verrucomicrobia	Verrucomicrobiae	Chthoniobacterales	Chthoniobacteraceae	Chthoniobacter	Chthoniobacter
ASV_754	0	0.000452321230313746	0	0	0	0	Bacteria	Proteobacteria	Alphaproteobacteria	Rhizobiales	Devosiaceae	Devosia	Devosia
ASV_755	0	0.000349520950696986	0	0	0.000115244548932835	0	Bacteria	Patescibacteria	Saccharimonadia	Saccharimonadales	Saccharimonadaceae	uncultured_bacterium	uncultured_bacterium
ASV_756	0	0.0000822402236934084	0	0.000468896530165677	0	0	Bacteria	Deinococcus-Thermus	Deinococci	Deinococcales	Deinococcaceae	Deinococcus	Deinococcus
ASV_757	0	0	0.00063236562230526	0	0	0	Bacteria	Firmicutes	Bacilli	Lactobacillales	Enterococcaceae	Enterococcus	Enterococcus
ASV_758	0	0	0	0.000573095759091383	0	0	Bacteria	Actinobacteria	Actinobacteria	Propionibacteriales	Nocardioidaceae	Nocardioides	Nocardioides
ASV_759	0	0	0	0.000573095759091383	0	0	Bacteria	Actinobacteria	Actinobacteria	Frankiales	Nakamurellaceae	Nakamurella	Nakamurella
ASV_760	0	0	0	0.000573095759091383	0	0	Bacteria	Planctomycetes	Planctomycetacia	Isosphaerales	Isosphaeraceae	Singulisphaera	Singulisphaera
ASV_761	0	0	0	0.000573095759091383	0	0	Bacteria	Actinobacteria	Actinobacteria	Micromonosporales	Micromonosporaceae	Actinoplanes	Actinoplanes
ASV_762	0	0	0	0	0	0.000555485418507764	Bacteria	Actinobacteria	Actinobacteria	Frankiales	Geodermatophilaceae	Geodermatophilus	normandii
ASV_763	0.000390789394577046	0	0	0.000208398457851412	0	0	Bacteria	Actinobacteria	Thermoleophilia	Solirubrobacterales	Solirubrobacteraceae	Patulibacter	3Species_ASV_3059_Patulibacter
ASV_764	0	0.000431761174390394	0	0	0	0	Bacteria	Proteobacteria	Gammaproteobacteria	Betaproteobacteriales	Burkholderiaceae	Noviherbaspirillum	Noviherbaspirillum
ASV_765	0	0.000431761174390394	0	0	0	0	Bacteria	Proteobacteria	Deltaproteobacteria	Oligoflexales	Oligoflexaceae	NA	NA
ASV_766	0	0.000431761174390394	0	0	0	0	Bacteria	Bacteroidetes	Bacteroidia	Bacteroidales	Marinifilaceae	Sanguibacteroides	Sanguibacteroides
ASV_767	0	0.000431761174390394	0	0	0	0	Bacteria	Actinobacteria	Actinobacteria	Frankiales	Geodermatophilaceae	Geodermatophilus	Geodermatophilus
ASV_768	0	0.000349520950696986	0	0	0.0000921956391462684	0	Bacteria	Acidobacteria	Blastocatellia_(Subgroup_4)	Blastocatellales	Blastocatellaceae	Blastocatellaceae	Blastocatellaceae
ASV_769	0	0	0.000603621730382294	0	0	0	Bacteria	Actinobacteria	Actinobacteria	Corynebacteriales	Corynebacteriaceae	Corynebacterium_1	provencense
ASV_770	0	0	0	0.000547045951859956	0	0	Bacteria	Proteobacteria	Alphaproteobacteria	Acetobacterales	Acetobacteraceae	Belnapia	Belnapia
ASV_771	0	0	0	0.000547045951859956	0	0	Bacteria	Proteobacteria	Alphaproteobacteria	Caulobacterales	Caulobacteraceae	PMMR1	PMMR1
ASV_772	0	0	0	0	0.000484027105517909	0	Bacteria	Proteobacteria	Gammaproteobacteria	Betaproteobacteriales	Burkholderiaceae	Burkholderiaceae	Burkholderiaceae
ASV_773	0	0	0	0	0	0.000530236081302866	Bacteria	Cyanobacteria	Oxyphotobacteria	Nostocales	Nostocaceae	NA	NA
ASV_774	0	0	0	0	0	0.000530236081302866	Bacteria	Actinobacteria	Actinobacteria	Propionibacteriales	Nocardioidaceae	Nocardioides	fulvus
ASV_775	0	0	0	0	0	0.000530236081302866	Bacteria	Proteobacteria	Alphaproteobacteria	Acetobacterales	Acetobacteraceae	Roseomonas	pecuniae
ASV_776	0	0	0	0	0	0.000530236081302866	Bacteria	Deinococcus-Thermus	Deinococci	Deinococcales	Deinococcaceae	Deinococcus	Deinococcus
ASV_777	0	0	0	0	0	0.000530236081302866	Bacteria	Proteobacteria	Alphaproteobacteria	Sphingomonadales	Sphingomonadaceae	Sphingomonas	Sphingomonas
ASV_778	0.000601214453195455	0	0	0	0	0	Bacteria	Bacteroidetes	Bacteroidia	Cytophagales	Hymenobacteraceae	Hymenobacter	Hymenobacter
ASV_779	0.000420850117236818	0.0000822402236934084	0	0	0.0000460978195731342	0	Bacteria	Actinobacteria	Actinobacteria	Micrococcales	Micrococcaceae	Micrococcaceae	Micrococcaceae
ASV_780	0.000240485781278182	0.000123360335540113	0	0	0.0000230489097865671	0.000126246686024492	Bacteria	Proteobacteria	Gammaproteobacteria	Betaproteobacteriales	Burkholderiaceae	Massilia	Massilia
ASV_781	0.000240485781278182	0.000164480447386817	0	0.000104199228925706	0	0	Bacteria	Bacteroidetes	Bacteroidia	Cytophagales	Spirosomaceae	Spirosoma	Spirosoma
ASV_782	0	0.000411201118467042	0	0	0	0	Bacteria	Actinobacteria	Actinobacteria	Propionibacteriales	Nocardioidaceae	Nocardioides	Nocardioides
ASV_783	0	0.000411201118467042	0	0	0	0	Bacteria	Bacteroidetes	Bacteroidia	Cytophagales	Hymenobacteraceae	Hymenobacter	Hymenobacter
ASV_784	0	0.000411201118467042	0	0	0	0	Bacteria	Proteobacteria	Gammaproteobacteria	Betaproteobacteriales	Burkholderiaceae	Burkholderiaceae	Burkholderiaceae
ASV_785	0	0.000328960894773634	0	0	0.0000921956391462684	0	Bacteria	Patescibacteria	Saccharimonadia	Saccharimonadales	uncultured_Candidatus_Saccharibacteria_bacterium	uncultured_Candidatus_Saccharibacteria_bacterium	uncultured_Candidatus_Saccharibacteria_bacterium
ASV_786	0	0.00028784078292693	0	0.000156298843388559	0	0	Bacteria	Proteobacteria	Gammaproteobacteria	Betaproteobacteriales	Burkholderiaceae	Burkholderiaceae	Burkholderiaceae
ASV_787	0	0.000267280727003577	0	0.000182348650619985	0	0	Bacteria	Proteobacteria	Alphaproteobacteria	Tistrellales	Geminicoccaceae	Geminicoccus	3Species_ASV_2204_Geminicoccus
ASV_788	0	0.000205600559233521	0	0	0.000230489097865671	0	Bacteria	Proteobacteria	Alphaproteobacteria	Rhodobacterales	Rhodobacteraceae	Rubellimicrobium	Rubellimicrobium
ASV_789	0	0	0	0.00052099614462853	0	0	Bacteria	Chloroflexi	Chloroflexia	Kallotenuales	AKIW781	AKIW781	AKIW781
ASV_790	0	0	0	0.00052099614462853	0	0	Bacteria	Actinobacteria	Actinobacteria	Micrococcales	Microbacteriaceae	Microbacterium	Microbacterium
ASV_791	0	0	0	0.00052099614462853	0	0	Bacteria	Patescibacteria	Saccharimonadia	Saccharimonadales	uncultured_bacterium	uncultured_bacterium	uncultured_bacterium
ASV_792	0	0	0	0.00052099614462853	0	0	Bacteria	Actinobacteria	Thermoleophilia	Solirubrobacterales	Solirubrobacteraceae	Solirubrobacter	Solirubrobacter
ASV_793	0	0	0	0.00052099614462853	0	0	Bacteria	Actinobacteria	Actinobacteria	Propionibacteriales	Nocardioidaceae	Nocardioides	Nocardioides
ASV_794	0	0	0	0	0.000460978195731342	0	Bacteria	Bacteroidetes	Bacteroidia	Cytophagales	Hymenobacteraceae	Hymenobacter	Hymenobacter
ASV_795	0	0	0	0	0.000460978195731342	0	Bacteria	Bacteroidetes	Bacteroidia	Cytophagales	Hymenobacteraceae	Nibribacter	Nibribacter
ASV_796	0	0	0	0	0.000460978195731342	0	Bacteria	Bacteroidetes	Bacteroidia	Cytophagales	Spirosomaceae	Fibrella	Fibrella
ASV_797	0	0	0	0	0	0.000504986744097967	Bacteria	Patescibacteria	Saccharimonadia	Saccharimonadales	Saccharimonadaceae	uncultured_bacterium	uncultured_bacterium
ASV_798	0	0	0	0	0	0.000504986744097967	Bacteria	Actinobacteria	Actinobacteria	Propionibacteriales	Nocardioidaceae	Nocardioides	Nocardioides
ASV_799	0	0	0	0	0	0.000504986744097967	Bacteria	Bacteroidetes	Bacteroidia	Cytophagales	Hymenobacteraceae	Rufibacter	Rufibacter
ASV_800	0	0	0	0	0	0.000504986744097967	Bacteria	Proteobacteria	Alphaproteobacteria	Sphingomonadales	Sphingomonadaceae	Sphingomonas	jaspsi
ASV_801	0	0	0	0	0	0.000504986744097967	Bacteria	Actinobacteria	Actinobacteria	Frankiales	Geodermatophilaceae	Blastococcus	Blastococcus
ASV_802	0.000571153730535682	0	0	0	0	0	Bacteria	Actinobacteria	Thermoleophilia	Solirubrobacterales	Solirubrobacteraceae	Solirubrobacter	Solirubrobacter
ASV_803	0.000571153730535682	0	0	0	0	0	Bacteria	Bacteroidetes	Bacteroidia	Sphingobacteriales	Sphingobacteriaceae	Mucilaginibacter	Mucilaginibacter
ASV_804	0	0.00039064106254369	0	0	0	0	Bacteria	Proteobacteria	Alphaproteobacteria	Rhizobiales	Beijerinckiaceae	Microvirga	Microvirga
ASV_805	0	0.00039064106254369	0	0	0	0	Bacteria	Proteobacteria	Alphaproteobacteria	Rhodobacterales	Rhodobacteraceae	Paracoccus	Paracoccus
ASV_806	0	0.00039064106254369	0	0	0	0	Bacteria	Proteobacteria	Gammaproteobacteria	Enterobacteriales	Enterobacteriaceae	Enterobacteriaceae	Enterobacteriaceae
ASV_807	0	0.00039064106254369	0	0	0	0	Bacteria	Bacteroidetes	Bacteroidia	Chitinophagales	Chitinophagaceae	Flaviaesturariibacter	Flaviaesturariibacter
ASV_808	0	0.00039064106254369	0	0	0	0	Bacteria	Proteobacteria	Alphaproteobacteria	Acetobacterales	Acetobacteraceae	Roseomonas	Roseomonas
ASV_809	0	0.000308400838850282	0	0	0.0000921956391462684	0	Bacteria	Bacteroidetes	Bacteroidia	Cytophagales	Hymenobacteraceae	Hymenobacter	Hymenobacter
ASV_810	0	0.000246720671080225	0	0.000182348650619985	0	0	Bacteria	Planctomycetes	Phycisphaerae	Tepidisphaerales	Tepidisphaeraceae	Tepidisphaera	Tepidisphaera
ASV_811	0	0	0.000546133946536361	0	0	0	Bacteria	Firmicutes	Bacilli	Lactobacillales	Enterococcaceae	Enterococcus	Enterococcus
ASV_812	0	0	0	0.000494946337397103	0	0	Bacteria	Proteobacteria	Alphaproteobacteria	Sphingomonadales	Sphingomonadaceae	Ellin6055	Ellin6055
ASV_813	0	0	0	0.000494946337397103	0	0	Bacteria	Bacteroidetes	Bacteroidia	Chitinophagales	Chitinophagaceae	Chitinophagaceae	Chitinophagaceae
ASV_814	0	0	0	0	0.000437929285944775	0	Bacteria	Proteobacteria	Gammaproteobacteria	Pseudomonadales	Pseudomonadaceae	Pseudomonas	Pseudomonas
ASV_815	0	0	0	0	0.000437929285944775	0	Bacteria	Actinobacteria	Actinobacteria	Micrococcales	Microbacteriaceae	Microbacterium	Microbacterium
ASV_816	0	0	0	0	0.000437929285944775	0	Bacteria	Proteobacteria	Alphaproteobacteria	Sphingomonadales	Sphingomonadaceae	Sphingomonadaceae	Sphingomonadaceae
ASV_817	0	0	0	0	0	0.000479737406893069	Bacteria	Proteobacteria	Alphaproteobacteria	Sphingomonadales	Sphingomonadaceae	Sphingomonadaceae	Sphingomonadaceae
ASV_818	0	0	0	0	0	0.000479737406893069	Bacteria	Deinococcus-Thermus	Deinococci	Deinococcales	Deinococcaceae	Deinococcus	Deinococcus
ASV_819	0.000300607226597727	0	0	0.000208398457851412	0	0	Bacteria	Proteobacteria	Alphaproteobacteria	Rickettsiales	Rickettsiaceae	Candidatus_Gigarickettsia	Candidatus_Gigarickettsia
ASV_820	0.000240485781278182	0	0	0.000182348650619985	0.0000691467293597013	0	Bacteria	Proteobacteria	Gammaproteobacteria	Betaproteobacteriales	Burkholderiaceae	Pigmentiphaga	3Species_ASV_379_Pigmentiphaga
ASV_821	0	0.000370081006620338	0	0	0	0	Bacteria	Bacteroidetes	Bacteroidia	Bacteroidales	vadinHA21	uncultured_Bacteroidetes_bacterium	uncultured_Bacteroidetes_bacterium
ASV_822	0	0.000370081006620338	0	0	0	0	Bacteria	Proteobacteria	Alphaproteobacteria	Rhodobacterales	Rhodobacteraceae	Falsirhodobacter	Falsirhodobacter
ASV_823	0	0.000185040503310169	0	0	0	0.000227244034844085	Bacteria	Bacteroidetes	Bacteroidia	Cytophagales	Hymenobacteraceae	Hymenobacter	Hymenobacter
ASV_824	0	0	0	0.000468896530165677	0	0	Bacteria	Actinobacteria	Actinobacteria	Propionibacteriales	Nocardioidaceae	Nocardioides	Nocardioides
ASV_825	0	0	0	0.000468896530165677	0	0	Bacteria	Proteobacteria	Gammaproteobacteria	Betaproteobacteriales	Burkholderiaceae	Massilia	Massilia
ASV_826	0	0	0	0.000468896530165677	0	0	Bacteria	Proteobacteria	Alphaproteobacteria	Acetobacterales	Acetobacteraceae	Belnapia	Belnapia
ASV_827	0	0	0	0	0.000414880376158208	0	Bacteria	Proteobacteria	Alphaproteobacteria	Sphingomonadales	Sphingomonadaceae	Ellin6055	Ellin6055
ASV_828	0	0	0	0	0.000414880376158208	0	Bacteria	Proteobacteria	Gammaproteobacteria	Betaproteobacteriales	Burkholderiaceae	Massilia	Massilia
ASV_829	0	0	0	0	0.000414880376158208	0	Bacteria	Bacteroidetes	Bacteroidia	Cytophagales	Hymenobacteraceae	Hymenobacter	Hymenobacter
ASV_830	0	0	0	0	0.000414880376158208	0	Bacteria	Bacteroidetes	Bacteroidia	Cytophagales	Hymenobacteraceae	Adhaeribacter	Adhaeribacter
ASV_831	0	0	0	0	0	0.000454488069688171	Bacteria	Proteobacteria	Alphaproteobacteria	Caulobacterales	Caulobacteraceae	Brevundimonas	Brevundimonas
ASV_832	0.000511032285216137	0	0	0	0	0	Bacteria	Firmicutes	Bacilli	Bacillales	Paenibacillaceae	Saccharibacillus	Saccharibacillus
ASV_833	0.000150303613298864	0.000102800279616761	0.000201207243460765	0	0	0	Bacteria	Proteobacteria	Alphaproteobacteria	Rickettsiales	Anaplasmataceae	Wolbachia	Wolbachia
ASV_834	0	0.000349520950696986	0	0	0	0	Bacteria	Patescibacteria	Parcubacteria	Candidatus_Kaiserbacteria	uncultured_bacterium	uncultured_bacterium	uncultured_bacterium
ASV_835	0	0.000349520950696986	0	0	0	0	Bacteria	Bacteroidetes	Bacteroidia	Sphingobacteriales	Sphingobacteriaceae	Mucilaginibacter	Mucilaginibacter
ASV_836	0	0.000349520950696986	0	0	0	0	Bacteria	Proteobacteria	Gammaproteobacteria	Enterobacteriales	Enterobacteriaceae	Enterobacillus	Enterobacillus
ASV_837	0	0.000349520950696986	0	0	0	0	Bacteria	Bacteroidetes	Bacteroidia	Sphingobacteriales	Sphingobacteriaceae	Pedobacter	3Species_ASV_2124_Pedobacter
ASV_838	0	0.000349520950696986	0	0	0	0	Bacteria	Actinobacteria	Actinobacteria	Corynebacteriales	Nocardiaceae	Williamsia	Williamsia
ASV_839	0	0.000349520950696986	0	0	0	0	Bacteria	Proteobacteria	Alphaproteobacteria	Sphingomonadales	Sphingomonadaceae	Sphingomonas	Sphingomonas
ASV_840	0	0.000349520950696986	0	0	0	0	Bacteria	Proteobacteria	Alphaproteobacteria	Rhizobiales	Rhizobiaceae	Allorhizobium-Neorhizobium-Pararhizobium-Rhizobium	Allorhizobium-Neorhizobium-Pararhizobium-Rhizobium
ASV_841	0	0.000349520950696986	0	0	0	0	Bacteria	Patescibacteria	Saccharimonadia	Saccharimonadales	uncultured_bacterium	uncultured_bacterium	uncultured_bacterium
ASV_842	0	0.000123360335540113	0	0	0.000253538007652238	0	Bacteria	Proteobacteria	Deltaproteobacteria	Oligoflexales	0319-6G20	uncultured_Roseobacter_sp.	uncultured_Roseobacter_sp.
ASV_843	0	0.0000822402236934084	0	0	0	0.000328241383663679	Bacteria	Actinobacteria	Actinobacteria	Pseudonocardiales	Pseudonocardiaceae	Alloactinosynnema	3Species_ASV_137_Alloactinosynnema
ASV_844	0	0	0.000488646162690428	0	0	0	Bacteria	Synergistetes	Synergistia	Synergistales	Synergistaceae	NA	NA
ASV_845	0	0	0	0.00044284672293425	0	0	Bacteria	Actinobacteria	Actinobacteria	Frankiales	Geodermatophilaceae	Blastococcus	Blastococcus
ASV_846	0	0	0	0.00044284672293425	0	0	Bacteria	Proteobacteria	Alphaproteobacteria	Sphingomonadales	Sphingomonadaceae	Altererythrobacter	Altererythrobacter
ASV_847	0	0	0	0.00044284672293425	0	0	Bacteria	Proteobacteria	Alphaproteobacteria	Sphingomonadales	Sphingomonadaceae	Rhizorhapis	Rhizorhapis
ASV_848	0	0	0	0.00044284672293425	0	0	Bacteria	Verrucomicrobia	Verrucomicrobiae	Chthoniobacterales	Chthoniobacteraceae	Chthoniobacter	Chthoniobacter
ASV_849	0	0	0	0.00044284672293425	0	0	Bacteria	Bacteroidetes	Bacteroidia	Cytophagales	Hymenobacteraceae	Adhaeribacter	Adhaeribacter
ASV_850	0	0	0	0.00044284672293425	0	0	Bacteria	Bacteroidetes	Bacteroidia	Flavobacteriales	Flavobacteriaceae	Flavobacterium	Flavobacterium
ASV_851	0	0	0	0.00044284672293425	0	0	Bacteria	Proteobacteria	Alphaproteobacteria	Acetobacterales	Acetobacteraceae	Belnapia	Belnapia
ASV_852	0	0	0	0	0.000391831466371641	0	Bacteria	Bacteroidetes	Bacteroidia	Sphingobacteriales	Sphingobacteriaceae	Sphingobacteriaceae	Sphingobacteriaceae
ASV_853	0	0	0	0	0.000391831466371641	0	Bacteria	Bacteroidetes	Bacteroidia	Cytophagales	Hymenobacteraceae	Adhaeribacter	Adhaeribacter
ASV_854	0	0	0	0	0.000391831466371641	0	Bacteria	Patescibacteria	Saccharimonadia	Saccharimonadales	uncultured_Candidatus_Saccharibacteria_bacterium	uncultured_Candidatus_Saccharibacteria_bacterium	uncultured_Candidatus_Saccharibacteria_bacterium
ASV_855	0	0	0	0	0.000391831466371641	0	Bacteria	Bacteroidetes	Bacteroidia	Cytophagales	Hymenobacteraceae	Hymenobacter	Hymenobacter
ASV_856	0	0	0	0	0	0.000429238732483272	Bacteria	Bacteroidetes	Bacteroidia	Cytophagales	Hymenobacteraceae	Adhaeribacter	Adhaeribacter
ASV_857	0	0	0	0	0	0.000429238732483272	Bacteria	Proteobacteria	Alphaproteobacteria	Azospirillales	Azospirillaceae	Skermanella	Skermanella
ASV_858	0	0	0	0	0	0.000429238732483272	Bacteria	Proteobacteria	Gammaproteobacteria	Betaproteobacteriales	Burkholderiaceae	Massilia	Massilia
ASV_859	0	0	0	0	0	0.000429238732483272	Bacteria	Proteobacteria	Gammaproteobacteria	Betaproteobacteriales	Burkholderiaceae	Massilia	Massilia
ASV_860	0.000480971562556364	0	0	0	0	0	Bacteria	Proteobacteria	Gammaproteobacteria	Betaproteobacteriales	Burkholderiaceae	Massilia	Massilia
ASV_861	0.000270546503937955	0	0	0.000182348650619985	0	0	Bacteria	Actinobacteria	Thermoleophilia	Solirubrobacterales	Solirubrobacteraceae	Conexibacter	Conexibacter
ASV_862	0.000150303613298864	0.000226160615156873	0	0	0	0	Bacteria	Patescibacteria	Saccharimonadia	Saccharimonadales	uncultured_Candidatus_Saccharibacteria_bacterium	uncultured_Candidatus_Saccharibacteria_bacterium	uncultured_Candidatus_Saccharibacteria_bacterium
ASV_863	0	0.000164480447386817	0	0.000208398457851412	0	0	Bacteria	Proteobacteria	Alphaproteobacteria	Caulobacterales	Caulobacteraceae	Phenylobacterium	Phenylobacterium
ASV_864	0	0	0.000459902270767462	0	0	0	Bacteria	Actinobacteria	Actinobacteria	Micrococcales	Microbacteriaceae	Microbacterium	Microbacterium
ASV_865	0	0	0	0.000416796915702824	0	0	Bacteria	Proteobacteria	Alphaproteobacteria	Caulobacterales	Caulobacteraceae	NA	NA
ASV_866	0	0	0	0.000416796915702824	0	0	Bacteria	Proteobacteria	Alphaproteobacteria	Sphingomonadales	Sphingomonadaceae	Sphingomonadaceae	Sphingomonadaceae
ASV_867	0	0	0	0.000416796915702824	0	0	Bacteria	Actinobacteria	Actinobacteria	Kineosporiales	Kineosporiaceae	Kineosporia	Kineosporia
ASV_868	0	0	0	0.000416796915702824	0	0	Bacteria	Patescibacteria	Saccharimonadia	Saccharimonadales	uncultured_bacterium	uncultured_bacterium	uncultured_bacterium
ASV_869	0	0	0	0.000416796915702824	0	0	Bacteria	Planctomycetes	Planctomycetacia	Isosphaerales	Isosphaeraceae	Singulisphaera	Singulisphaera
ASV_870	0	0	0	0.000416796915702824	0	0	Bacteria	Actinobacteria	Actinobacteria	Micrococcales	Microbacteriaceae	Microbacteriaceae	Microbacteriaceae
ASV_871	0	0	0	0.000416796915702824	0	0	Bacteria	Armatimonadetes	Fimbriimonadia	Fimbriimonadales	Fimbriimonadaceae	metagenome	metagenome
ASV_872	0	0	0	0.000312597686777118	0.0000921956391462684	0	Bacteria	Proteobacteria	Deltaproteobacteria	Oligoflexales	Oligoflexaceae	Oligoflexus	Oligoflexus
ASV_873	0	0	0	0	0.000368782556585074	0	Bacteria	Proteobacteria	Alphaproteobacteria	Sphingomonadales	Sphingomonadaceae	MN_122.2a	MN_122.2a
ASV_874	0	0	0	0	0.000368782556585074	0	Bacteria	Proteobacteria	Alphaproteobacteria	Sphingomonadales	Sphingomonadaceae	Sphingomonadaceae	Sphingomonadaceae
ASV_875	0	0	0	0	0.000368782556585074	0	Bacteria	Bacteroidetes	Bacteroidia	Cytophagales	Hymenobacteraceae	Hymenobacter	Hymenobacter
ASV_876	0	0	0	0	0.000368782556585074	0	Bacteria	Verrucomicrobia	Verrucomicrobiae	Chthoniobacterales	Chthoniobacteraceae	Chthoniobacter	Chthoniobacter
ASV_877	0	0	0	0	0	0.000403989395278374	Bacteria	Proteobacteria	Alphaproteobacteria	Sphingomonadales	Sphingomonadaceae	Sphingomonas	Sphingomonas
ASV_878	0	0	0	0	0	0.000403989395278374	Bacteria	Bacteroidetes	Bacteroidia	Chitinophagales	Chitinophagaceae	Cnuella	Cnuella
ASV_879	0	0	0	0	0	0.000403989395278374	Bacteria	Proteobacteria	Alphaproteobacteria	Rhodobacterales	Rhodobacteraceae	Rubellimicrobium	3Species_ASV_3004_Rubellimicrobium
ASV_880	0	0	0	0	0	0.000403989395278374	Bacteria	Bacteroidetes	Bacteroidia	Cytophagales	Hymenobacteraceae	Rufibacter	Rufibacter
ASV_881	0.000450910839896591	0	0	0	0	0	Bacteria	Proteobacteria	Alphaproteobacteria	Acetobacterales	Acetobacteraceae	Roseomonas	Roseomonas
ASV_882	0.000450910839896591	0	0	0	0	0	Bacteria	Verrucomicrobia	Verrucomicrobiae	Chthoniobacterales	Chthoniobacteraceae	Chthoniobacter	3Species_ASV_2125_Chthoniobacter
ASV_883	0.000450910839896591	0	0	0	0	0	Bacteria	Proteobacteria	Alphaproteobacteria	Rhizobiales	Rhizobiaceae	Rhizobiaceae	Rhizobiaceae
ASV_884	0	0.000308400838850282	0	0	0	0	Bacteria	Proteobacteria	Deltaproteobacteria	Bdellovibrionales	Bdellovibrionaceae	Bdellovibrio	Bdellovibrio
ASV_885	0	0.000308400838850282	0	0	0	0	Bacteria	Proteobacteria	Gammaproteobacteria	Pseudomonadales	Pseudomonadaceae	Pseudomonas	fulva
ASV_886	0	0.000308400838850282	0	0	0	0	Bacteria	Proteobacteria	Deltaproteobacteria	Myxococcales	Archangiaceae	Melittangium	Melittangium
ASV_887	0	0.000308400838850282	0	0	0	0	Bacteria	Actinobacteria	Actinobacteria	Propionibacteriales	Nocardioidaceae	Nocardioides	3Species_ASV_236_Nocardioides
ASV_888	0	0.000164480447386817	0	0.000182348650619985	0	0	Bacteria	Proteobacteria	Alphaproteobacteria	Sphingomonadales	Sphingomonadaceae	Sphingomonadaceae	Sphingomonadaceae
ASV_889	0	0.000164480447386817	0	0	0.00016134236850597	0	Bacteria	Actinobacteria	Acidimicrobiia	Microtrichales	Ilumatobacteraceae	NA	NA
ASV_890	0	0.0000822402236934084	0	0	0.000253538007652238	0	Bacteria	Bacteroidetes	Bacteroidia	Flavobacteriales	Flavobacteriaceae	Flavobacterium	Flavobacterium
ASV_891	0	0	0.000431158378844496	0	0	0	Bacteria	Firmicutes	Bacilli	Bacillales	Planococcaceae	Domibacillus	robiginosus
ASV_892	0	0	0.000431158378844496	0	0	0	Bacteria	Actinobacteria	Actinobacteria	Propionibacteriales	Nocardioidaceae	Nocardioides	Nocardioides
ASV_893	0	0	0	0.000390747108471397	0	0	Bacteria	Patescibacteria	Saccharimonadia	Saccharimonadales	uncultured_bacterium	uncultured_bacterium	uncultured_bacterium
ASV_894	0	0	0	0.000390747108471397	0	0	Bacteria	Gemmatimonadetes	Gemmatimonadetes	Gemmatimonadales	Gemmatimonadaceae	Gemmatirosa	Gemmatirosa
ASV_895	0	0	0	0.000390747108471397	0	0	Bacteria	Actinobacteria	Thermoleophilia	Solirubrobacterales	Solirubrobacteraceae	Parviterribacter	Parviterribacter
ASV_896	0	0	0	0.000390747108471397	0	0	Bacteria	Chloroflexi	Chloroflexia	Thermomicrobiales	JG30-KF-CM45	uncultured_bacterium	uncultured_bacterium
ASV_897	0	0	0	0.000390747108471397	0	0	Bacteria	Actinobacteria	Actinobacteria	Micromonosporales	Micromonosporaceae	Micromonosporaceae	Micromonosporaceae
ASV_898	0	0	0	0.000390747108471397	0	0	Bacteria	Actinobacteria	Actinobacteria	Frankiales	Nakamurellaceae	Nakamurella	3Species_ASV_552_Nakamurella
ASV_899	0	0	0	0.000390747108471397	0	0	Bacteria	Verrucomicrobia	Verrucomicrobiae	Chthoniobacterales	Chthoniobacteraceae	Chthoniobacter	Chthoniobacter
ASV_900	0	0	0	0.000390747108471397	0	0	Bacteria	Planctomycetes	Phycisphaerae	Tepidisphaerales	Tepidisphaeraceae	Tepidisphaera	Tepidisphaera
ASV_901	0	0	0	0	0.000345733646798506	0	Bacteria	Gemmatimonadetes	Longimicrobia	Longimicrobiales	Longimicrobiaceae	uncultured_bacterium	uncultured_bacterium
ASV_902	0	0	0	0	0.000345733646798506	0	Bacteria	Proteobacteria	Alphaproteobacteria	Acetobacterales	Acetobacteraceae	Roseomonas	aerilata
ASV_903	0	0	0	0	0.000345733646798506	0	Bacteria	Proteobacteria	Deltaproteobacteria	Bdellovibrionales	Bdellovibrionaceae	Bdellovibrio	Bdellovibrio
ASV_904	0	0	0	0	0.000207440188079104	0.00015149602322939	Bacteria	Proteobacteria	Alphaproteobacteria	Sphingomonadales	Sphingomonadaceae	Sphingomonas	Sphingomonas
ASV_905	0	0	0	0	0	0.000378740058073476	Bacteria	Bacteroidetes	Bacteroidia	Cytophagales	Hymenobacteraceae	Hymenobacter	Hymenobacter
ASV_906	0	0	0	0	0	0.000378740058073476	Bacteria	Proteobacteria	Gammaproteobacteria	Enterobacteriales	Enterobacteriaceae	Enterobacteriaceae	Enterobacteriaceae
ASV_907	0.000420850117236818	0	0	0	0	0	Bacteria	Proteobacteria	Alphaproteobacteria	Rhizobiales	Rhizobiaceae	Rhizobiaceae	Rhizobiaceae
ASV_908	0.000240485781278182	0	0	0.000156298843388559	0	0	Bacteria	Actinobacteria	Actinobacteria	Micrococcales	Microbacteriaceae	Microbacteriaceae	Microbacteriaceae
ASV_909	0	0.00028784078292693	0	0	0	0	Bacteria	Proteobacteria	Alphaproteobacteria	Caulobacterales	Caulobacteraceae	NA	NA
ASV_910	0	0.00028784078292693	0	0	0	0	Bacteria	Actinobacteria	Actinobacteria	Corynebacteriales	Nocardiaceae	Rhodococcus	Rhodococcus
ASV_911	0	0.00028784078292693	0	0	0	0	Bacteria	Firmicutes	Bacilli	Lactobacillales	Enterococcaceae	Enterococcus	Enterococcus
ASV_912	0	0	0.000402414486921529	0	0	0	Bacteria	Firmicutes	Bacilli	Bacillales	Bacillaceae	Bacillus	niacini
ASV_913	0	0	0.000402414486921529	0	0	0	Bacteria	Proteobacteria	Gammaproteobacteria	Betaproteobacteriales	Burkholderiaceae	Massilia	3Species_ASV_961_Massilia
ASV_914	0	0	0.000143719459614832	0	0	0.000227244034844085	Bacteria	Firmicutes	Bacilli	Lactobacillales	Lactobacillaceae	Lactobacillus	Lactobacillus
ASV_915	0	0	0	0.000364697301239971	0	0	Bacteria	Proteobacteria	Deltaproteobacteria	Oligoflexales	Oligoflexaceae	NA	NA
ASV_916	0	0	0	0.000364697301239971	0	0	Bacteria	Actinobacteria	Thermoleophilia	Solirubrobacterales	Solirubrobacteraceae	Parviterribacter	Parviterribacter
ASV_917	0	0	0	0.000364697301239971	0	0	Bacteria	Proteobacteria	Alphaproteobacteria	Acetobacterales	Acetobacteraceae	Belnapia	Belnapia
ASV_918	0	0	0	0.000364697301239971	0	0	Bacteria	Chloroflexi	Chloroflexia	Kallotenuales	AKIW781	uncultured_bacterium	uncultured_bacterium
ASV_919	0	0	0	0.000364697301239971	0	0	Bacteria	Actinobacteria	Actinobacteria	Micromonosporales	Micromonosporaceae	Actinoplanes	Actinoplanes
ASV_920	0	0	0	0.000364697301239971	0	0	Bacteria	Verrucomicrobia	Verrucomicrobiae	Chthoniobacterales	Chthoniobacteraceae	Chthoniobacter	Chthoniobacter
ASV_921	0	0	0	0	0.000322684737011939	0	Bacteria	Actinobacteria	Actinobacteria	Corynebacteriales	Nocardiaceae	Rhodococcus	Rhodococcus
ASV_922	0	0	0	0	0.000322684737011939	0	Bacteria	Actinobacteria	Actinobacteria	Pseudonocardiales	Pseudonocardiaceae	Pseudonocardia	Pseudonocardia
ASV_923	0	0	0	0	0.000322684737011939	0	Bacteria	Proteobacteria	Alphaproteobacteria	Sphingomonadales	Sphingomonadaceae	MN_122.2a	MN_122.2a
ASV_924	0	0	0	0	0.000322684737011939	0	Bacteria	Patescibacteria	Saccharimonadia	Saccharimonadales	uncultured_cyanobacterium	uncultured_cyanobacterium	uncultured_cyanobacterium
ASV_925	0	0	0	0	0.000322684737011939	0	Bacteria	Actinobacteria	Actinobacteria	Micrococcales	Microbacteriaceae	Amnibacterium	Amnibacterium
ASV_926	0	0	0	0	0	0.000353490720868577	Bacteria	Proteobacteria	Gammaproteobacteria	Betaproteobacteriales	Burkholderiaceae	Massilia	Massilia
ASV_927	0	0	0	0	0	0.000353490720868577	Bacteria	Actinobacteria	Actinobacteria	Micrococcales	Micrococcaceae	Arthrobacter	Arthrobacter
ASV_928	0	0	0	0	0	0.000353490720868577	Bacteria	Actinobacteria	Actinobacteria	Propionibacteriales	Nocardioidaceae	Nocardioides	Nocardioides
ASV_929	0	0	0	0	0	0.000353490720868577	Bacteria	Bacteroidetes	Bacteroidia	Cytophagales	Hymenobacteraceae	Adhaeribacter	Adhaeribacter
ASV_930	0	0	0	0	0	0.000353490720868577	Bacteria	Firmicutes	Bacilli	Bacillales	Paenibacillaceae	Saccharibacillus	Saccharibacillus
ASV_931	0.000390789394577046	0	0	0	0	0	Bacteria	Patescibacteria	Saccharimonadia	Saccharimonadales	uncultured_Candidatus_Saccharibacteria_bacterium	uncultured_Candidatus_Saccharibacteria_bacterium	uncultured_Candidatus_Saccharibacteria_bacterium
ASV_932	0.000390789394577046	0	0	0	0	0	Bacteria	Actinobacteria	Actinobacteria	Propionibacteriales	Nocardioidaceae	Nocardioides	Nocardioides
ASV_933	0.000390789394577046	0	0	0	0	0	Bacteria	Actinobacteria	Actinobacteria	Micrococcales	Sanguibacteraceae	Sanguibacter	Sanguibacter
ASV_934	0.000390789394577046	0	0	0	0	0	Bacteria	Patescibacteria	Saccharimonadia	Saccharimonadales	uncultured_bacterium	uncultured_bacterium	uncultured_bacterium
ASV_935	0.000390789394577046	0	0	0	0	0	Bacteria	Proteobacteria	Alphaproteobacteria	Acetobacterales	Acetobacteraceae	Acidiphilium	Acidiphilium
ASV_936	0.000390789394577046	0	0	0	0	0	Bacteria	Actinobacteria	Actinobacteria	Propionibacteriales	Nocardioidaceae	Nocardioides	pyridinolyticus
ASV_937	0	0.000267280727003577	0	0	0	0	Bacteria	Proteobacteria	Alphaproteobacteria	Caedibacterales	Caedibacteraceae	Caedibacter	Caedibacter
ASV_938	0	0.000267280727003577	0	0	0	0	Bacteria	Bacteroidetes	Bacteroidia	Sphingobacteriales	Sphingobacteriaceae	Sphingobacteriaceae	Sphingobacteriaceae
ASV_939	0	0.000267280727003577	0	0	0	0	Bacteria	Verrucomicrobia	Verrucomicrobiae	Verrucomicrobiales	Verrucomicrobiaceae	NA	NA
ASV_940	0	0.000267280727003577	0	0	0	0	Bacteria	Proteobacteria	Deltaproteobacteria	Oligoflexales	Oligoflexaceae	Oligoflexus	Oligoflexus
ASV_941	0	0.000267280727003577	0	0	0	0	Bacteria	Acidobacteria	Blastocatellia_(Subgroup_4)	Blastocatellales	Blastocatellaceae	Blastocatella	Blastocatella
ASV_942	0	0.000143920391463465	0	0.000156298843388559	0	0	Bacteria	Bacteroidetes	Bacteroidia	Chitinophagales	Chitinophagaceae	Segetibacter	Segetibacter
ASV_943	0	0	0.000373670594998563	0	0	0	Bacteria	Proteobacteria	Gammaproteobacteria	Pseudomonadales	Pseudomonadaceae	Pseudomonas	Pseudomonas
ASV_944	0	0	0.000373670594998563	0	0	0	Bacteria	Firmicutes	Clostridia	Clostridiales	Peptostreptococcaceae	Romboutsia	Romboutsia
ASV_945	0	0	0.000201207243460765	0	0	0.00015149602322939	Bacteria	Firmicutes	Erysipelotrichia	Erysipelotrichales	Erysipelotrichaceae	Turicibacter	Turicibacter
ASV_946	0	0	0.000201207243460765	0	0	0.00015149602322939	Bacteria	Firmicutes	Bacilli	Lactobacillales	Lactobacillaceae	Lactobacillus	Lactobacillus
ASV_947	0	0	0	0.000338647494008544	0	0	Bacteria	Actinobacteria	Actinobacteria	Frankiales	Sporichthyaceae	NA	NA
ASV_948	0	0	0	0.000338647494008544	0	0	Bacteria	Proteobacteria	Alphaproteobacteria	Sphingomonadales	Sphingomonadaceae	Ellin6055	Ellin6055
ASV_949	0	0	0	0.000338647494008544	0	0	Bacteria	Patescibacteria	Saccharimonadia	Saccharimonadales	uncultured_bacterium	uncultured_bacterium	uncultured_bacterium
ASV_950	0	0	0	0.000338647494008544	0	0	Bacteria	Planctomycetes	Phycisphaerae	Tepidisphaerales	WD2101_soil_group	uncultured_planctomycete	uncultured_planctomycete
ASV_951	0	0	0	0.000338647494008544	0	0	Bacteria	Proteobacteria	Alphaproteobacteria	Acetobacterales	Acetobacteraceae	Roseomonas	Roseomonas
ASV_952	0	0	0	0.000338647494008544	0	0	Bacteria	Patescibacteria	Saccharimonadia	Saccharimonadales	uncultured_Candidatus_Saccharibacteria_bacterium	uncultured_Candidatus_Saccharibacteria_bacterium	uncultured_Candidatus_Saccharibacteria_bacterium
ASV_953	0	0	0	0	0.000299635827225372	0	Bacteria	Proteobacteria	Alphaproteobacteria	Sphingomonadales	Sphingomonadaceae	Sphingoaurantiacus	Sphingoaurantiacus
ASV_954	0	0	0	0	0.000299635827225372	0	Bacteria	Bacteroidetes	Bacteroidia	Chitinophagales	Chitinophagaceae	Chitinophagaceae	Chitinophagaceae
ASV_955	0	0	0	0	0.000115244548932835	0.000201994697639187	Bacteria	Bacteroidetes	Bacteroidia	Cytophagales	Hymenobacteraceae	Hymenobacter	Hymenobacter
ASV_956	0	0	0	0	0	0.000328241383663679	Bacteria	Bacteroidetes	Bacteroidia	Cytophagales	Hymenobacteraceae	Hymenobacter	Hymenobacter
ASV_957	0	0	0	0	0	0.000328241383663679	Bacteria	Bacteroidetes	Bacteroidia	Cytophagales	Hymenobacteraceae	Adhaeribacter	Adhaeribacter
ASV_958	0	0	0	0	0	0.000328241383663679	Bacteria	Proteobacteria	Alphaproteobacteria	Sphingomonadales	Sphingomonadaceae	Sphingobium	3Species_ASV_139_Sphingobium
ASV_959	0	0	0	0	0	0.000328241383663679	Bacteria	Actinobacteria	Actinobacteria	Micrococcales	Cellulomonadaceae	Cellulomonas	Cellulomonas
ASV_960	0.000360728671917273	0	0	0	0	0	Bacteria	Acidobacteria	Blastocatellia_(Subgroup_4)	Blastocatellales	Blastocatellaceae	Blastocatella	Blastocatella
ASV_961	0.000360728671917273	0	0	0	0	0	Bacteria	Bacteroidetes	Bacteroidia	Chitinophagales	Chitinophagaceae	Segetibacter	3Species_ASV_1835_Segetibacter
ASV_962	0	0.000246720671080225	0	0	0	0	Bacteria	Proteobacteria	Alphaproteobacteria	Rhizobiales	D05-2	uncultured_bacterium	3Species_ASV_682_uncultured_bacterium
ASV_963	0	0.000246720671080225	0	0	0	0	Bacteria	Proteobacteria	Alphaproteobacteria	Acetobacterales	Acetobacteraceae	Roseomonas	3Species_ASV_2689_Roseomonas
ASV_964	0	0.000246720671080225	0	0	0	0	Bacteria	Proteobacteria	Gammaproteobacteria	Pseudomonadales	Pseudomonadaceae	Pseudomonas	Pseudomonas
ASV_965	0	0.000246720671080225	0	0	0	0	Bacteria	Proteobacteria	Alphaproteobacteria	Sphingomonadales	Sphingomonadaceae	Sphingomonas	Sphingomonas
ASV_966	0	0.000246720671080225	0	0	0	0	Bacteria	Proteobacteria	Alphaproteobacteria	Azospirillales	Azospirillaceae	Skermanella	Skermanella
ASV_967	0	0.000246720671080225	0	0	0	0	Bacteria	Actinobacteria	Actinobacteria	Kineosporiales	Kineosporiaceae	Kineosporia	Kineosporia
ASV_968	0	0.000246720671080225	0	0	0	0	Bacteria	Armatimonadetes	Fimbriimonadia	Fimbriimonadales	Fimbriimonadaceae	Fimbriimonadaceae	Fimbriimonadaceae
ASV_969	0	0	0.000344926703075596	0	0	0	Bacteria	Proteobacteria	Gammaproteobacteria	Enterobacteriales	Enterobacteriaceae	Hafnia-Obesumbacterium	Hafnia-Obesumbacterium
ASV_970	0	0	0	0.000312597686777118	0	0	Bacteria	Gemmatimonadetes	Longimicrobia	Longimicrobiales	Longimicrobiaceae	uncultured_bacterium	uncultured_bacterium
ASV_971	0	0	0	0.000312597686777118	0	0	Bacteria	Actinobacteria	Actinobacteria	Pseudonocardiales	Pseudonocardiaceae	Pseudonocardia	Pseudonocardia
ASV_972	0	0	0	0.000312597686777118	0	0	Bacteria	Proteobacteria	Deltaproteobacteria	Oligoflexales	Oligoflexaceae	Oligoflexus	Oligoflexus
ASV_973	0	0	0	0.000312597686777118	0	0	Bacteria	Patescibacteria	Saccharimonadia	Saccharimonadales	marine_metagenome	marine_metagenome	marine_metagenome
ASV_974	0	0	0	0.000312597686777118	0	0	Bacteria	Bacteroidetes	Bacteroidia	Chitinophagales	Chitinophagaceae	Sediminibacterium	Sediminibacterium
ASV_975	0	0	0	0.000312597686777118	0	0	Bacteria	Proteobacteria	Alphaproteobacteria	Sphingomonadales	Sphingomonadaceae	Sphingoaurantiacus	Sphingoaurantiacus
ASV_976	0	0	0	0.000312597686777118	0	0	Bacteria	Proteobacteria	Deltaproteobacteria	Bdellovibrionales	Bdellovibrionaceae	OM27_clade	OM27_clade
ASV_977	0	0	0	0	0.000276586917438805	0	Bacteria	Actinobacteria	Actinobacteria	Corynebacteriales	Nocardiaceae	Rhodococcus	Rhodococcus
ASV_978	0	0	0	0	0.000276586917438805	0	Bacteria	Bacteroidetes	Bacteroidia	Cytophagales	Hymenobacteraceae	Hymenobacter	Hymenobacter
ASV_979	0	0	0	0	0	0.00030299204645878	Bacteria	Bacteroidetes	Bacteroidia	Chitinophagales	Chitinophagaceae	Cnuella	Cnuella
ASV_980	0	0	0	0	0	0.00030299204645878	Bacteria	Bacteroidetes	Bacteroidia	Cytophagales	Hymenobacteraceae	Hymenobacter	Hymenobacter
ASV_981	0	0	0	0	0	0.00030299204645878	Bacteria	Proteobacteria	Gammaproteobacteria	Betaproteobacteriales	Burkholderiaceae	Massilia	Massilia
ASV_982	0	0	0	0	0	0.00030299204645878	Bacteria	Proteobacteria	Alphaproteobacteria	Rhizobiales	Rhizobiaceae	Aureimonas	Aureimonas
ASV_983	0.0003306679492575	0	0	0	0	0	Bacteria	Proteobacteria	Alphaproteobacteria	Rhizobiales	Beijerinckiaceae	Methylobacterium	Methylobacterium
ASV_984	0.0003306679492575	0	0	0	0	0	Bacteria	Proteobacteria	Gammaproteobacteria	Enterobacteriales	Enterobacteriaceae	Arsenophonus	Arsenophonus
ASV_985	0.0003306679492575	0	0	0	0	0	Bacteria	Proteobacteria	Gammaproteobacteria	Betaproteobacteriales	Burkholderiaceae	Burkholderiaceae	Burkholderiaceae
ASV_986	0.0003306679492575	0	0	0	0	0	Bacteria	Actinobacteria	Actinobacteria	Propionibacteriales	Nocardioidaceae	Aeromicrobium	Aeromicrobium
ASV_987	0.0003306679492575	0	0	0	0	0	Bacteria	Proteobacteria	Deltaproteobacteria	Bdellovibrionales	Bdellovibrionaceae	Bdellovibrio	Bdellovibrio
ASV_988	0.0000901821679793182	0	0	0.000208398457851412	0	0	Bacteria	Armatimonadetes	Armatimonadia	Armatimonadales	uncultured_bacterium	uncultured_bacterium	uncultured_bacterium
ASV_989	0.0000901821679793182	0	0	0.000208398457851412	0	0	Bacteria	Bacteroidetes	Bacteroidia	Cytophagales	Spirosomaceae	Larkinella	Larkinella
ASV_990	0	0.000226160615156873	0	0	0	0	Bacteria	Proteobacteria	Alphaproteobacteria	Rhizobiales	Rhizobiaceae	Allorhizobium-Neorhizobium-Pararhizobium-Rhizobium	Allorhizobium-Neorhizobium-Pararhizobium-Rhizobium
ASV_991	0	0.000226160615156873	0	0	0	0	Bacteria	Planctomycetes	Phycisphaerae	Tepidisphaerales	WD2101_soil_group	uncultured_planctomycete	uncultured_planctomycete
ASV_992	0	0.000226160615156873	0	0	0	0	Bacteria	Proteobacteria	Alphaproteobacteria	Acetobacterales	Acetobacteraceae	Belnapia	Belnapia
ASV_993	0	0.000226160615156873	0	0	0	0	Bacteria	Actinobacteria	Actinobacteria	Actinomycetales	Actinomycetaceae	Actinomyces	Actinomyces
ASV_994	0	0.000226160615156873	0	0	0	0	Bacteria	Proteobacteria	Alphaproteobacteria	Rhizobiales	Beijerinckiaceae	Microvirga	Microvirga
ASV_995	0	0.000226160615156873	0	0	0	0	Bacteria	Deinococcus-Thermus	Deinococci	Deinococcales	Deinococcaceae	Deinococcus	Deinococcus
ASV_996	0	0.000226160615156873	0	0	0	0	Bacteria	Patescibacteria	Saccharimonadia	Saccharimonadales	Saccharimonadaceae	uncultured_bacterium	uncultured_bacterium
ASV_997	0	0.000226160615156873	0	0	0	0	Bacteria	Firmicutes	Bacilli	Bacillales	Planococcaceae	Planomicrobium	Planomicrobium
ASV_998	0	0.000226160615156873	0	0	0	0	Bacteria	Bacteroidetes	Bacteroidia	Sphingobacteriales	Sphingobacteriaceae	Pedobacter	Pedobacter
ASV_999	0	0.000226160615156873	0	0	0	0	Bacteria	Proteobacteria	Deltaproteobacteria	Bdellovibrionales	Bdellovibrionaceae	Bdellovibrio	Bdellovibrio
ASV_1000	0	0.000226160615156873	0	0	0	0	Bacteria	Proteobacteria	Alphaproteobacteria	Rickettsiales	Rickettsiaceae	Candidatus_Megaira	Candidatus_Megaira
ASV_1001	0	0.000226160615156873	0	0	0	0	Bacteria	Bacteroidetes	Bacteroidia	Cytophagales	Spirosomaceae	Rhabdobacter	Rhabdobacter
ASV_1002	0	0.000226160615156873	0	0	0	0	Bacteria	Proteobacteria	Alphaproteobacteria	Rhizobiales	Rhizobiaceae	Rhizobiaceae	Rhizobiaceae
ASV_1003	0	0	0	0.000286547879545691	0	0	Bacteria	Bacteroidetes	Bacteroidia	Sphingobacteriales	KD3-93	uncultured_bacterium	uncultured_bacterium
ASV_1004	0	0	0	0.000286547879545691	0	0	Bacteria	Chloroflexi	Chloroflexia	Thermomicrobiales	JG30-KF-CM45	uncultured_bacterium	uncultured_bacterium
ASV_1005	0	0	0	0.000286547879545691	0	0	Bacteria	Verrucomicrobia	Verrucomicrobiae	Verrucomicrobiales	Verrucomicrobiaceae	NA	NA
ASV_1006	0	0	0	0.000286547879545691	0	0	Bacteria	Bacteroidetes	Bacteroidia	Chitinophagales	Chitinophagaceae	Chitinophagaceae	Chitinophagaceae
ASV_1007	0	0	0	0.000286547879545691	0	0	Bacteria	Patescibacteria	Saccharimonadia	Saccharimonadales	uncultured_Candidatus_Saccharibacteria_bacterium	uncultured_Candidatus_Saccharibacteria_bacterium	uncultured_Candidatus_Saccharibacteria_bacterium
ASV_1008	0	0	0	0.000286547879545691	0	0	Bacteria	Proteobacteria	Gammaproteobacteria	Betaproteobacteriales	Burkholderiaceae	Noviherbaspirillum	Noviherbaspirillum
ASV_1009	0	0	0	0	0.000253538007652238	0	Bacteria	Proteobacteria	Deltaproteobacteria	Oligoflexales	Oligoflexaceae	NA	NA
ASV_1010	0	0	0	0	0.000253538007652238	0	Bacteria	Proteobacteria	Gammaproteobacteria	Betaproteobacteriales	Burkholderiaceae	Massilia	Massilia
ASV_1011	0	0	0	0	0.000253538007652238	0	Bacteria	Planctomycetes	Phycisphaerae	Tepidisphaerales	Tepidisphaeraceae	Tepidisphaera	Tepidisphaera
ASV_1012	0	0	0	0	0.000253538007652238	0	Bacteria	Proteobacteria	Gammaproteobacteria	Betaproteobacteriales	Burkholderiaceae	Burkholderiaceae	Burkholderiaceae
ASV_1013	0	0	0	0	0.000253538007652238	0	Bacteria	Bacteroidetes	Bacteroidia	Cytophagales	Hymenobacteraceae	Hymenobacter	Hymenobacter
ASV_1014	0	0	0	0	0.000253538007652238	0	Bacteria	Proteobacteria	Gammaproteobacteria	Betaproteobacteriales	Burkholderiaceae	Massilia	Massilia
ASV_1015	0	0	0	0	0.000253538007652238	0	Bacteria	Patescibacteria	Saccharimonadia	Saccharimonadales	uncultured_bacterium	uncultured_bacterium	uncultured_bacterium
ASV_1016	0	0	0	0	0	0.000277742709253882	Bacteria	Deinococcus-Thermus	Deinococci	Deinococcales	Deinococcaceae	Deinococcus	Deinococcus
ASV_1017	0	0	0	0	0	0.000277742709253882	Bacteria	Proteobacteria	Alphaproteobacteria	Acetobacterales	Acetobacteraceae	Roseomonas	Roseomonas
ASV_1018	0	0	0	0	0	0.000277742709253882	Bacteria	Firmicutes	Bacilli	Bacillales	Planococcaceae	Planomicrobium	Planomicrobium
ASV_1019	0	0	0	0	0	0.000277742709253882	Bacteria	Chloroflexi	Anaerolineae	SBR1031	A4b	uncultured_gamma_proteobacterium	uncultured_gamma_proteobacterium
ASV_1020	0	0	0	0	0	0.000277742709253882	Bacteria	Bacteroidetes	Bacteroidia	Cytophagales	Hymenobacteraceae	Adhaeribacter	Adhaeribacter
ASV_1021	0.000300607226597727	0	0	0	0	0	Bacteria	Actinobacteria	Actinobacteria	Propionibacteriales	Nocardioidaceae	Nocardioides	Nocardioides
ASV_1022	0.000300607226597727	0	0	0	0	0	Bacteria	Proteobacteria	Alphaproteobacteria	Caulobacterales	Caulobacteraceae	PMMR1	PMMR1
ASV_1023	0.000120242890639091	0	0	0.000156298843388559	0	0	Bacteria	Verrucomicrobia	Verrucomicrobiae	Chthoniobacterales	Chthoniobacteraceae	Chthoniobacter	Chthoniobacter
ASV_1024	0.000120242890639091	0.0000822402236934084	0	0.000052099614462853	0	0	Bacteria	Verrucomicrobia	Verrucomicrobiae	Chthoniobacterales	Chthoniobacteraceae	Chthoniobacter	Chthoniobacter
ASV_1025	0	0.000205600559233521	0	0	0	0	Bacteria	Proteobacteria	Gammaproteobacteria	Betaproteobacteriales	Burkholderiaceae	Ramlibacter	Ramlibacter
ASV_1026	0	0.000205600559233521	0	0	0	0	Bacteria	Bacteroidetes	Bacteroidia	Bacteroidales	Bacteroidaceae	Bacteroides	Bacteroides
ASV_1027	0	0.000205600559233521	0	0	0	0	Bacteria	Firmicutes	Bacilli	Bacillales	Planococcaceae	Planomicrobium	Planomicrobium
ASV_1028	0	0.000205600559233521	0	0	0	0	Bacteria	Firmicutes	Clostridia	Clostridiales	Ruminococcaceae	Ruminococcaceae	Ruminococcaceae
ASV_1029	0	0.000205600559233521	0	0	0	0	Bacteria	Actinobacteria	Actinobacteria	Propionibacteriales	Nocardioidaceae	Aeromicrobium	tamlense
ASV_1030	0	0.000205600559233521	0	0	0	0	Bacteria	Firmicutes	Clostridia	Clostridiales	Lachnospiraceae	Lachnospiraceae	Lachnospiraceae
ASV_1031	0	0.000205600559233521	0	0	0	0	Bacteria	Bacteroidetes	Bacteroidia	Chitinophagales	Chitinophagaceae	Cnuella	3Species_ASV_3190_Cnuella
ASV_1032	0	0.000205600559233521	0	0	0	0	Bacteria	Proteobacteria	Gammaproteobacteria	Enterobacteriales	Enterobacteriaceae	Nissabacter	Nissabacter
ASV_1033	0	0.000205600559233521	0	0	0	0	Bacteria	Actinobacteria	Actinobacteria	Micrococcales	Micrococcaceae	Micrococcaceae	Micrococcaceae
ASV_1034	0	0.000205600559233521	0	0	0	0	Bacteria	Verrucomicrobia	Verrucomicrobiae	Chthoniobacterales	Chthoniobacteraceae	Chthoniobacter	Chthoniobacter
ASV_1035	0	0.000205600559233521	0	0	0	0	Bacteria	Firmicutes	Bacilli	Lactobacillales	Lactobacillaceae	Lactobacillus	Lactobacillus
ASV_1036	0	0	0.000287438919229664	0	0	0	Bacteria	Actinobacteria	Actinobacteria	Micrococcales	Micrococcaceae	Citricoccus	zhacaiensis
ASV_1037	0	0	0.000287438919229664	0	0	0	Bacteria	Actinobacteria	Actinobacteria	Micrococcales	Microbacteriaceae	Marisediminicola	Marisediminicola
ASV_1038	0	0	0.000287438919229664	0	0	0	Bacteria	Proteobacteria	Alphaproteobacteria	Rhizobiales	Devosiaceae	Devosia	albogilva
ASV_1039	0	0	0.000172463351537798	0	0	0.000100997348819593	Bacteria	Proteobacteria	Alphaproteobacteria	Rickettsiales	Rickettsiaceae	Rickettsiaceae	Rickettsiaceae
ASV_1040	0	0	0	0.000260498072314265	0	0	Bacteria	Patescibacteria	Saccharimonadia	Saccharimonadales	uncultured_soil_bacterium	uncultured_soil_bacterium	uncultured_soil_bacterium
ASV_1041	0	0	0	0.000260498072314265	0	0	Bacteria	Actinobacteria	Actinobacteria	Pseudonocardiales	Pseudonocardiaceae	Actinomycetospora	Actinomycetospora
ASV_1042	0	0	0	0.000260498072314265	0	0	Bacteria	Proteobacteria	Alphaproteobacteria	Rhizobiales	Rhizobiaceae	Aureimonas	Aureimonas
ASV_1043	0	0	0	0.000260498072314265	0	0	Bacteria	Actinobacteria	Actinobacteria	Propionibacteriales	Nocardioidaceae	Nocardioides	Nocardioides
ASV_1044	0	0	0	0.000260498072314265	0	0	Bacteria	Proteobacteria	Gammaproteobacteria	Betaproteobacteriales	Burkholderiaceae	Massilia	Massilia
ASV_1045	0	0	0	0.000260498072314265	0	0	Bacteria	Proteobacteria	Gammaproteobacteria	Betaproteobacteriales	Burkholderiaceae	Burkholderiaceae	Burkholderiaceae
ASV_1046	0	0	0	0.000260498072314265	0	0	Bacteria	Armatimonadetes	Fimbriimonadia	Fimbriimonadales	Fimbriimonadaceae	uncultured_bacterium	uncultured_bacterium
ASV_1047	0	0	0	0	0.000230489097865671	0	Bacteria	Bacteroidetes	Bacteroidia	Cytophagales	Hymenobacteraceae	Hymenobacter	Hymenobacter
ASV_1048	0	0	0	0	0.000230489097865671	0	Bacteria	Bacteroidetes	Bacteroidia	Cytophagales	Spirosomaceae	Spirosoma	Spirosoma
ASV_1049	0	0	0	0	0.000230489097865671	0	Bacteria	Proteobacteria	Alphaproteobacteria	Rhizobiales	Beijerinckiaceae	Psychroglaciecola	Psychroglaciecola
ASV_1050	0	0	0	0	0.000230489097865671	0	Bacteria	Proteobacteria	Alphaproteobacteria	Sphingomonadales	Sphingomonadaceae	Sphingomonas	Sphingomonas
ASV_1051	0	0	0	0	0.000230489097865671	0	Bacteria	Proteobacteria	Alphaproteobacteria	Acetobacterales	Acetobacteraceae	Roseomonas	elaeocarpi
ASV_1052	0	0	0	0	0	0.000252493372048984	Bacteria	Bacteroidetes	Bacteroidia	Cytophagales	Hymenobacteraceae	Adhaeribacter	Adhaeribacter
ASV_1053	0	0	0	0	0	0.000252493372048984	Bacteria	Deinococcus-Thermus	Deinococci	Deinococcales	Deinococcaceae	Deinococcus	Deinococcus
ASV_1054	0	0	0	0	0	0.000252493372048984	Bacteria	Actinobacteria	Actinobacteria	Bifidobacteriales	Bifidobacteriaceae	Bifidobacterium	Bifidobacterium
ASV_1055	0	0	0	0	0	0.000252493372048984	Bacteria	Proteobacteria	Deltaproteobacteria	Oligoflexales	Oligoflexaceae	Oligoflexus	Oligoflexus
ASV_1056	0	0	0	0	0	0.000252493372048984	Bacteria	Deinococcus-Thermus	Deinococci	Deinococcales	Deinococcaceae	Deinococcus	Deinococcus
ASV_1057	0	0	0	0	0	0.000252493372048984	Bacteria	Proteobacteria	Alphaproteobacteria	Rickettsiales	Anaplasmataceae	Wolbachia	Wolbachia
ASV_1058	0	0	0	0	0	0.000252493372048984	Bacteria	Bacteroidetes	Bacteroidia	Cytophagales	Hymenobacteraceae	Nibribacter	Nibribacter
ASV_1059	0	0	0	0	0	0.000252493372048984	Bacteria	Bacteroidetes	Bacteroidia	Cytophagales	Hymenobacteraceae	Adhaeribacter	Adhaeribacter
ASV_1060	0.000270546503937955	0	0	0	0	0	Bacteria	Firmicutes	Bacilli	Bacillales	Paenibacillaceae	Paenibacillus	Paenibacillus
ASV_1061	0.000270546503937955	0	0	0	0	0	Bacteria	Bacteroidetes	Bacteroidia	Cytophagales	Hymenobacteraceae	Hymenobacter	Hymenobacter
ASV_1062	0.000120242890639091	0	0	0.000130249036157132	0	0	Bacteria	Bacteroidetes	Bacteroidia	Sphingobacteriales	Sphingobacteriaceae	Mucilaginibacter	Mucilaginibacter
ASV_1063	0	0.000185040503310169	0	0	0	0	Bacteria	Proteobacteria	Gammaproteobacteria	Betaproteobacteriales	Burkholderiaceae	Ramlibacter	Ramlibacter
ASV_1064	0	0.000185040503310169	0	0	0	0	Bacteria	Bacteroidetes	Bacteroidia	Sphingobacteriales	Sphingobacteriaceae	Arcticibacter	Arcticibacter
ASV_1065	0	0.000185040503310169	0	0	0	0	Bacteria	Bacteroidetes	Bacteroidia	Cytophagales	Hymenobacteraceae	Adhaeribacter	Adhaeribacter
ASV_1066	0	0.000185040503310169	0	0	0	0	Bacteria	Patescibacteria	Saccharimonadia	Saccharimonadales	Saccharimonadaceae	uncultured_bacterium	uncultured_bacterium
ASV_1067	0	0.000185040503310169	0	0	0	0	Bacteria	Actinobacteria	Actinobacteria	Frankiales	NA	uncultured_bacterium	uncultured_bacterium
ASV_1068	0	0.000185040503310169	0	0	0	0	Bacteria	Bacteroidetes	Bacteroidia	Cytophagales	Hymenobacteraceae	Adhaeribacter	Adhaeribacter
ASV_1069	0	0.000185040503310169	0	0	0	0	Bacteria	Actinobacteria	Actinobacteria	Kineosporiales	Kineosporiaceae	Kineococcus	Kineococcus
ASV_1070	0	0.000185040503310169	0	0	0	0	Bacteria	Bacteroidetes	Bacteroidia	Sphingobacteriales	Sphingobacteriaceae	Pedobacter	Pedobacter
ASV_1071	0	0.000185040503310169	0	0	0	0	Bacteria	Proteobacteria	Alphaproteobacteria	Micavibrionales	NA	uncultured_eubacterium_WD2107	uncultured_eubacterium_WD2107
ASV_1072	0	0.000185040503310169	0	0	0	0	Bacteria	Proteobacteria	Alphaproteobacteria	Micavibrionales	Micavibrionaceae	NA	NA
ASV_1073	0	0.000185040503310169	0	0	0	0	Bacteria	Actinobacteria	Actinobacteria	Frankiales	Cryptosporangiaceae	Fodinicola	Fodinicola
ASV_1074	0	0.000185040503310169	0	0	0	0	Bacteria	Bacteroidetes	Bacteroidia	Cytophagales	Spirosomaceae	Larkinella	Larkinella
ASV_1075	0	0.000185040503310169	0	0	0	0	Bacteria	Deinococcus-Thermus	Deinococci	Deinococcales	Deinococcaceae	Deinococcus	Deinococcus
ASV_1076	0	0.000123360335540113	0	0.0000781494216942795	0	0	Bacteria	Bacteroidetes	Bacteroidia	Flavobacteriales	Flavobacteriaceae	Flavobacterium	Flavobacterium
ASV_1077	0	0.0000411201118467042	0.000201207243460765	0	0	0	Bacteria	Firmicutes	Bacilli	Bacillales	Bacillaceae	Bacillus	Bacillus
ASV_1078	0	0	0.000258695027306697	0	0	0	Bacteria	Bacteroidetes	Bacteroidia	Flavobacteriales	Weeksellaceae	Chryseobacterium	3Species_ASV_1935_Chryseobacterium
ASV_1079	0	0	0.000258695027306697	0	0	0	Bacteria	Proteobacteria	Gammaproteobacteria	Betaproteobacteriales	Burkholderiaceae	Massilia	Massilia
ASV_1080	0	0	0.000258695027306697	0	0	0	Bacteria	Actinobacteria	Actinobacteria	Propionibacteriales	Nocardioidaceae	Nocardioides	Nocardioides
ASV_1081	0	0	0	0.000234448265082838	0	0	Bacteria	Patescibacteria	Saccharimonadia	Saccharimonadales	uncultured_bacterium	uncultured_bacterium	uncultured_bacterium
ASV_1082	0	0	0	0.000234448265082838	0	0	Bacteria	Proteobacteria	Alphaproteobacteria	Sphingomonadales	Sphingomonadaceae	Altererythrobacter	Altererythrobacter
ASV_1083	0	0	0	0.000234448265082838	0	0	Bacteria	Actinobacteria	Thermoleophilia	Solirubrobacterales	Solirubrobacteraceae	Parviterribacter	Parviterribacter
ASV_1084	0	0	0	0.000234448265082838	0	0	Bacteria	Proteobacteria	Deltaproteobacteria	Bdellovibrionales	Bacteriovoracaceae	Peredibacter	Peredibacter
ASV_1085	0	0	0	0.000234448265082838	0	0	Bacteria	Bacteroidetes	Bacteroidia	Cytophagales	Hymenobacteraceae	Hymenobacter	3Species_ASV_2211_Hymenobacter
ASV_1086	0	0	0	0.000234448265082838	0	0	Bacteria	Bacteroidetes	Bacteroidia	Sphingobacteriales	Sphingobacteriaceae	Mucilaginibacter	Mucilaginibacter
ASV_1087	0	0	0	0.000234448265082838	0	0	Bacteria	Bacteroidetes	Bacteroidia	Chitinophagales	Chitinophagaceae	Chitinophagaceae	Chitinophagaceae
ASV_1088	0	0	0	0.000234448265082838	0	0	Bacteria	Proteobacteria	Alphaproteobacteria	Caulobacterales	Caulobacteraceae	PMMR1	PMMR1
ASV_1089	0	0	0	0	0.000207440188079104	0	Bacteria	Armatimonadetes	Fimbriimonadia	Fimbriimonadales	Fimbriimonadaceae	metagenome	metagenome
ASV_1090	0	0	0	0	0.000207440188079104	0	Bacteria	Proteobacteria	Alphaproteobacteria	Sphingomonadales	Sphingomonadaceae	Sphingomonas	Sphingomonas
ASV_1091	0	0	0	0	0.000207440188079104	0	Bacteria	Proteobacteria	Alphaproteobacteria	Rhizobiales	Beijerinckiaceae	Methylobacterium	Methylobacterium
ASV_1092	0	0	0	0	0.000207440188079104	0	Bacteria	Proteobacteria	Alphaproteobacteria	Acetobacterales	Acetobacteraceae	Roseomonas	Roseomonas
ASV_1093	0	0	0	0	0	0.000227244034844085	Bacteria	Bacteroidetes	Bacteroidia	Cytophagales	Hymenobacteraceae	Hymenobacter	3Species_ASV_1679_Hymenobacter
ASV_1094	0	0	0	0	0	0.000227244034844085	Bacteria	Proteobacteria	Alphaproteobacteria	Rickettsiales	Rickettsiaceae	Rickettsia	Rickettsia
ASV_1095	0	0	0	0	0	0.000227244034844085	Bacteria	Firmicutes	Bacilli	Bacillales	Staphylococcaceae	Salinicoccus	Salinicoccus
ASV_1096	0.000240485781278182	0	0	0	0	0	Bacteria	Actinobacteria	Actinobacteria	Propionibacteriales	Nocardioidaceae	Nocardioides	Nocardioides
ASV_1097	0.000240485781278182	0	0	0	0	0	Bacteria	Planctomycetes	Phycisphaerae	Tepidisphaerales	Tepidisphaeraceae	uncultured_bacterium	uncultured_bacterium
ASV_1098	0.000240485781278182	0	0	0	0	0	Bacteria	Chloroflexi	Chloroflexia	Kallotenuales	AKIW781	uncultured_Kouleothrix_sp.	uncultured_Kouleothrix_sp.
ASV_1099	0	0.000164480447386817	0	0	0	0	Bacteria	Bacteroidetes	Bacteroidia	Bacteroidales	vadinHA21	uncultured_Bacteroidetes_bacterium	uncultured_Bacteroidetes_bacterium
ASV_1100	0	0.000164480447386817	0	0	0	0	Bacteria	Deinococcus-Thermus	Deinococci	Deinococcales	Deinococcaceae	Deinococcus	Deinococcus
ASV_1101	0	0.000164480447386817	0	0	0	0	Bacteria	Planctomycetes	Planctomycetacia	Isosphaerales	Isosphaeraceae	uncultured_bacterium	uncultured_bacterium
ASV_1102	0	0.000164480447386817	0	0	0	0	Bacteria	Bacteroidetes	Bacteroidia	Bacteroidales	Tannerellaceae	Tannerella	Tannerella
ASV_1103	0	0.000164480447386817	0	0	0	0	Bacteria	Firmicutes	Clostridia	Clostridiales	Ruminococcaceae	Ruminococcaceae	Ruminococcaceae
ASV_1104	0	0.000164480447386817	0	0	0	0	Bacteria	Actinobacteria	Actinobacteria	Frankiales	NA	uncultured_bacterium	uncultured_bacterium
ASV_1105	0	0.000164480447386817	0	0	0	0	Bacteria	Actinobacteria	Actinobacteria	Micrococcales	Microbacteriaceae	Microbacterium	Microbacterium
ASV_1106	0	0.000164480447386817	0	0	0	0	Bacteria	Actinobacteria	Thermoleophilia	Solirubrobacterales	Solirubrobacteraceae	Solirubrobacter	Solirubrobacter
ASV_1107	0	0.000164480447386817	0	0	0	0	Bacteria	Bacteroidetes	Bacteroidia	Bacteroidales	Marinifilaceae	Sanguibacteroides	Sanguibacteroides
ASV_1108	0	0.000164480447386817	0	0	0	0	Bacteria	Verrucomicrobia	Verrucomicrobiae	Chthoniobacterales	Chthoniobacteraceae	Chthoniobacter	Chthoniobacter
ASV_1109	0	0.000164480447386817	0	0	0	0	Bacteria	Firmicutes	Bacilli	Lactobacillales	Lactobacillaceae	Lactobacillus	Lactobacillus
ASV_1110	0	0.0000616801677700563	0	0.000130249036157132	0	0	Bacteria	Bacteroidetes	Bacteroidia	Cytophagales	Spirosomaceae	Larkinella	Larkinella
ASV_1111	0	0	0.000229951135383731	0	0	0	Bacteria	Actinobacteria	Actinobacteria	Bifidobacteriales	Bifidobacteriaceae	Bifidobacterium	Bifidobacterium
ASV_1112	0	0	0	0.000208398457851412	0	0	Bacteria	Actinobacteria	Actinobacteria	Frankiales	Geodermatophilaceae	Geodermatophilus	Geodermatophilus
ASV_1113	0	0	0	0.000208398457851412	0	0	Bacteria	Bacteroidetes	Bacteroidia	Chitinophagales	Chitinophagaceae	Taibaiella	Taibaiella
ASV_1114	0	0	0	0.000208398457851412	0	0	Bacteria	Actinobacteria	Actinobacteria	Micrococcales	Microbacteriaceae	Mycetocola	Mycetocola
ASV_1115	0	0	0	0.000208398457851412	0	0	Bacteria	Bacteroidetes	Bacteroidia	Sphingobacteriales	Sphingobacteriaceae	Mucilaginibacter	Mucilaginibacter
ASV_1116	0	0	0	0.000208398457851412	0	0	Bacteria	Proteobacteria	Alphaproteobacteria	Sphingomonadales	Sphingomonadaceae	Sphingomonas	Sphingomonas
ASV_1117	0	0	0	0.000208398457851412	0	0	Bacteria	Proteobacteria	Gammaproteobacteria	Betaproteobacteriales	Burkholderiaceae	Ramlibacter	Ramlibacter
ASV_1118	0	0	0	0.000208398457851412	0	0	Bacteria	Actinobacteria	Thermoleophilia	Solirubrobacterales	Solirubrobacteraceae	Solirubrobacter	Solirubrobacter
ASV_1119	0	0	0	0.000208398457851412	0	0	Bacteria	Proteobacteria	Gammaproteobacteria	Betaproteobacteriales	Burkholderiaceae	Ramlibacter	Ramlibacter
ASV_1120	0	0	0	0.000208398457851412	0	0	Bacteria	Patescibacteria	Saccharimonadia	Saccharimonadales	uncultured_bacterium	uncultured_bacterium	uncultured_bacterium
ASV_1121	0	0	0	0	0.000184391278292537	0	Bacteria	Bacteroidetes	Bacteroidia	Cytophagales	Spirosomaceae	Larkinella	Larkinella
ASV_1122	0	0	0	0	0.000184391278292537	0	Bacteria	Bacteroidetes	Bacteroidia	Cytophagales	Spirosomaceae	Spirosoma	Spirosoma
ASV_1123	0	0	0	0	0.000184391278292537	0	Bacteria	Bacteroidetes	Bacteroidia	Cytophagales	Spirosomaceae	Spirosoma	Spirosoma
ASV_1124	0	0	0	0	0.000184391278292537	0	Bacteria	Actinobacteria	Actinobacteria	Micrococcales	Microbacteriaceae	Agrococcus	Agrococcus
ASV_1125	0	0	0	0	0.000184391278292537	0	Bacteria	Proteobacteria	Alphaproteobacteria	Rhizobiales	Beijerinckiaceae	Methylobacterium	Methylobacterium
ASV_1126	0	0	0	0	0.000184391278292537	0	Bacteria	Proteobacteria	Alphaproteobacteria	Rhizobiales	Beijerinckiaceae	Methylobacterium	Methylobacterium
ASV_1127	0	0	0	0	0.000184391278292537	0	Bacteria	Armatimonadetes	Fimbriimonadia	Fimbriimonadales	Fimbriimonadaceae	uncultured_bacterium	uncultured_bacterium
ASV_1128	0	0	0	0	0.000184391278292537	0	Bacteria	Armatimonadetes	Armatimonadia	Armatimonadales	uncultured_bacterium	uncultured_bacterium	uncultured_bacterium
ASV_1129	0	0	0	0	0.000184391278292537	0	Bacteria	Bacteroidetes	Bacteroidia	Chitinophagales	Chitinophagaceae	Chitinophagaceae	Chitinophagaceae
ASV_1130	0	0	0	0	0	0.000201994697639187	Bacteria	Actinobacteria	Actinobacteria	Propionibacteriales	Nocardioidaceae	Nocardioides	Nocardioides
ASV_1131	0	0	0	0	0	0.000201994697639187	Bacteria	Proteobacteria	Gammaproteobacteria	Betaproteobacteriales	Burkholderiaceae	Burkholderiaceae	Burkholderiaceae
ASV_1132	0	0	0	0	0	0.000201994697639187	Bacteria	Proteobacteria	Gammaproteobacteria	Orbales	Orbaceae	Orbus	sasakiae
ASV_1133	0	0	0	0	0	0.000201994697639187	Bacteria	Firmicutes	Bacilli	Lactobacillales	Enterococcaceae	Enterococcus	3Species_ASV_1014_Enterococcus
ASV_1134	0	0	0	0	0	0.000201994697639187	Bacteria	Firmicutes	Bacilli	Lactobacillales	Lactobacillaceae	Lactobacillus	Lactobacillus
ASV_1135	0	0	0	0	0	0.000201994697639187	Bacteria	Bacteroidetes	Bacteroidia	Cytophagales	Hymenobacteraceae	Adhaeribacter	Adhaeribacter
ASV_1136	0	0	0	0	0	0.000201994697639187	Bacteria	Deinococcus-Thermus	Deinococci	Deinococcales	Deinococcaceae	Deinococcus	Deinococcus
ASV_1137	0	0	0	0	0	0.000201994697639187	Bacteria	Actinobacteria	Thermoleophilia	Solirubrobacterales	67-14	uncultured_actinobacterium	uncultured_actinobacterium
ASV_1138	0	0	0	0	0	0.000201994697639187	Bacteria	Bacteroidetes	Bacteroidia	Cytophagales	Hymenobacteraceae	Hymenobacter	Hymenobacter
ASV_1139	0	0	0	0	0	0.000201994697639187	Bacteria	Acidobacteria	Acidobacteriia	Solibacterales	Solibacteraceae_(Subgroup_3)	Bryobacter	Bryobacter
ASV_1140	0	0	0	0	0	0.000201994697639187	Bacteria	Bacteroidetes	Bacteroidia	Cytophagales	Hymenobacteraceae	Adhaeribacter	Adhaeribacter
ASV_1141	0.000210425058618409	0	0	0	0	0	Bacteria	Actinobacteria	Actinobacteria	Frankiales	Nakamurellaceae	Nakamurella	Nakamurella
ASV_1142	0.000210425058618409	0	0	0	0	0	Bacteria	Proteobacteria	Alphaproteobacteria	Rhizobiales	Beijerinckiaceae	1174-901-12	1174-901-12
ASV_1143	0.000210425058618409	0	0	0	0	0	Bacteria	Bacteroidetes	Bacteroidia	Sphingobacteriales	Sphingobacteriaceae	Mucilaginibacter	Mucilaginibacter
ASV_1144	0.000210425058618409	0	0	0	0	0	Bacteria	Proteobacteria	Deltaproteobacteria	Bdellovibrionales	Bacteriovoracaceae	Peredibacter	Peredibacter
ASV_1145	0.0000601214453195455	0	0	0.000130249036157132	0	0	Bacteria	Bacteroidetes	Bacteroidia	Chitinophagales	NA	uncultured_soil_bacterium	uncultured_soil_bacterium
ASV_1146	0	0.000143920391463465	0	0	0	0	Bacteria	Bacteroidetes	Bacteroidia	Cytophagales	Hymenobacteraceae	Adhaeribacter	Adhaeribacter
ASV_1147	0	0.000143920391463465	0	0	0	0	Bacteria	Bacteroidetes	Bacteroidia	Bacteroidales	Rikenellaceae	Alistipes	Alistipes
ASV_1148	0	0.000143920391463465	0	0	0	0	Bacteria	Proteobacteria	Alphaproteobacteria	Rhizobiales	Beijerinckiaceae	Methylobacterium	variabile
ASV_1149	0	0.000143920391463465	0	0	0	0	Bacteria	Bacteroidetes	Bacteroidia	Chitinophagales	Chitinophagaceae	Flavisolibacter	Flavisolibacter
ASV_1150	0	0.000143920391463465	0	0	0	0	Bacteria	Bacteroidetes	Bacteroidia	Cytophagales	Spirosomaceae	Fibrella	Fibrella
ASV_1151	0	0.000143920391463465	0	0	0	0	Bacteria	Proteobacteria	Alphaproteobacteria	Sphingomonadales	Sphingomonadaceae	Qipengyuania	Qipengyuania
ASV_1152	0	0.000143920391463465	0	0	0	0	Bacteria	Proteobacteria	Alphaproteobacteria	Rhizobiales	Beijerinckiaceae	Beijerinckiaceae	Beijerinckiaceae
ASV_1153	0	0.000143920391463465	0	0	0	0	Bacteria	Actinobacteria	Thermoleophilia	Solirubrobacterales	Solirubrobacteraceae	Conexibacter	Conexibacter
ASV_1154	0	0.000143920391463465	0	0	0	0	Bacteria	Proteobacteria	Alphaproteobacteria	Rickettsiales	Rickettsiaceae	Rickettsiaceae	Rickettsiaceae
ASV_1155	0	0.000143920391463465	0	0	0	0	Bacteria	Actinobacteria	Thermoleophilia	Gaiellales	NA	metagenome	metagenome
ASV_1156	0	0.000143920391463465	0	0	0	0	Bacteria	Proteobacteria	Alphaproteobacteria	Caulobacterales	Caulobacteraceae	NA	NA
ASV_1157	0	0.000143920391463465	0	0	0	0	Bacteria	Chloroflexi	Chloroflexia	Thermomicrobiales	JG30-KF-CM45	uncultured_bacterium	uncultured_bacterium
ASV_1158	0	0	0.000201207243460765	0	0	0	Bacteria	Firmicutes	Clostridia	Clostridiales	Clostridiaceae_1	Clostridium_sensu_stricto_1	Clostridium_sensu_stricto_1
ASV_1159	0	0	0.000201207243460765	0	0	0	Bacteria	Firmicutes	Bacilli	Lactobacillales	Leuconostocaceae	Leuconostoc	Leuconostoc
ASV_1160	0	0	0.000201207243460765	0	0	0	Bacteria	Firmicutes	Bacilli	Bacillales	Paenibacillaceae	Paenibacillus	Paenibacillus
ASV_1161	0	0	0	0.000182348650619985	0	0	Bacteria	Proteobacteria	Alphaproteobacteria	Acetobacterales	Acetobacteraceae	Roseomonas	Roseomonas
ASV_1162	0	0	0	0.000182348650619985	0	0	Bacteria	Actinobacteria	Actinobacteria	Micrococcales	Cellulomonadaceae	Actinotalea	Actinotalea
ASV_1163	0	0	0	0.000182348650619985	0	0	Bacteria	Actinobacteria	Actinobacteria	Pseudonocardiales	Pseudonocardiaceae	Lechevalieria	Lechevalieria
ASV_1164	0	0	0	0.000182348650619985	0	0	Bacteria	Proteobacteria	Alphaproteobacteria	Acetobacterales	Acetobacteraceae	Roseomonas	Roseomonas
ASV_1165	0	0	0	0.000182348650619985	0	0	Bacteria	Patescibacteria	Saccharimonadia	Saccharimonadales	uncultured_bacterium	uncultured_bacterium	uncultured_bacterium
ASV_1166	0	0	0	0.000182348650619985	0	0	Bacteria	Armatimonadetes	Fimbriimonadia	Fimbriimonadales	Fimbriimonadaceae	uncultured_bacterium	uncultured_bacterium
ASV_1167	0	0	0	0.000182348650619985	0	0	Bacteria	Bacteroidetes	Bacteroidia	Cytophagales	Spirosomaceae	Dyadobacter	Dyadobacter
ASV_1168	0	0	0	0.000182348650619985	0	0	Bacteria	Patescibacteria	Saccharimonadia	Saccharimonadales	uncultured_Candidatus_Saccharibacteria_bacterium	uncultured_Candidatus_Saccharibacteria_bacterium	uncultured_Candidatus_Saccharibacteria_bacterium
ASV_1169	0	0	0	0.000182348650619985	0	0	Bacteria	Actinobacteria	Actinobacteria	Pseudonocardiales	Pseudonocardiaceae	Pseudonocardia	Pseudonocardia
ASV_1170	0	0	0	0.000182348650619985	0	0	Bacteria	Actinobacteria	Actinobacteria	Streptosporangiales	Streptosporangiales_Incertae_Sedis	Motilibacter	peucedani
ASV_1171	0	0	0	0.000182348650619985	0	0	Bacteria	Proteobacteria	Deltaproteobacteria	Oligoflexales	Oligoflexaceae	Oligoflexus	Oligoflexus
ASV_1172	0	0	0	0.000182348650619985	0	0	Bacteria	Firmicutes	Bacilli	Bacillales	Paenibacillaceae	Paenibacillus	Paenibacillus
ASV_1173	0	0	0	0.000182348650619985	0	0	Bacteria	Bacteroidetes	Bacteroidia	Cytophagales	Spirosomaceae	Dyadobacter	Dyadobacter
ASV_1174	0	0	0	0.000182348650619985	0	0	Bacteria	Actinobacteria	Thermoleophilia	Solirubrobacterales	Solirubrobacteraceae	Parviterribacter	Parviterribacter
ASV_1175	0	0	0	0.000182348650619985	0	0	Bacteria	Proteobacteria	Alphaproteobacteria	Sphingomonadales	Sphingomonadaceae	Sphingomonas	Sphingomonas
ASV_1176	0	0	0	0.000182348650619985	0	0	Bacteria	Actinobacteria	Actinobacteria	Pseudonocardiales	Pseudonocardiaceae	Actinomycetospora	Actinomycetospora
ASV_1177	0	0	0	0.000182348650619985	0	0	Bacteria	Chloroflexi	Chloroflexia	Thermomicrobiales	JG30-KF-CM45	uncultured_bacterium	uncultured_bacterium
ASV_1178	0	0	0	0	0.00016134236850597	0	Bacteria	Bacteroidetes	Bacteroidia	Cytophagales	Hymenobacteraceae	Hymenobacter	Hymenobacter
ASV_1179	0	0	0	0	0.00016134236850597	0	Bacteria	Bacteroidetes	Bacteroidia	Cytophagales	Hymenobacteraceae	Hymenobacter	Hymenobacter
ASV_1180	0	0	0	0	0.00016134236850597	0	Bacteria	Bacteroidetes	Bacteroidia	Cytophagales	Hymenobacteraceae	Hymenobacter	Hymenobacter
ASV_1181	0	0	0	0	0.00016134236850597	0	Bacteria	Bacteroidetes	Bacteroidia	Cytophagales	Spirosomaceae	Spirosoma	Spirosoma
ASV_1182	0	0	0	0	0.00016134236850597	0	Bacteria	Bacteroidetes	Bacteroidia	Chitinophagales	Chitinophagaceae	Sediminibacterium	Sediminibacterium
ASV_1183	0	0	0	0	0.00016134236850597	0	Bacteria	Proteobacteria	Alphaproteobacteria	Rickettsiales	Anaplasmataceae	Wolbachia	Wolbachia
ASV_1184	0	0	0	0	0.00016134236850597	0	Bacteria	Bacteroidetes	Bacteroidia	Cytophagales	Hymenobacteraceae	Hymenobacter	Hymenobacter
ASV_1185	0	0	0	0	0.00016134236850597	0	Bacteria	Proteobacteria	Alphaproteobacteria	Sphingomonadales	Sphingomonadaceae	Sphingomonas	Sphingomonas
ASV_1186	0	0	0	0	0.00016134236850597	0	Bacteria	Planctomycetes	Phycisphaerae	Tepidisphaerales	Tepidisphaeraceae	uncultured_bacterium	uncultured_bacterium
ASV_1187	0	0	0	0	0.00016134236850597	0	Bacteria	Firmicutes	Bacilli	Bacillales	Planococcaceae	Lysinibacillus	Lysinibacillus
ASV_1188	0	0	0	0	0.00016134236850597	0	Bacteria	Proteobacteria	Alphaproteobacteria	Rhizobiales	Beijerinckiaceae	Methylobacterium	Methylobacterium
ASV_1189	0	0	0	0	0	0.000176745360434289	Bacteria	Proteobacteria	Alphaproteobacteria	Caulobacterales	Caulobacteraceae	PMMR1	PMMR1
ASV_1190	0	0	0	0	0	0.000176745360434289	Bacteria	Bacteroidetes	Bacteroidia	Chitinophagales	Chitinophagaceae	Cnuella	Cnuella
ASV_1191	0	0	0	0	0	0.000176745360434289	Bacteria	Firmicutes	Bacilli	Lactobacillales	Streptococcaceae	Lactococcus	Lactococcus
ASV_1192	0	0	0	0	0	0.000176745360434289	Bacteria	Bacteroidetes	Bacteroidia	Cytophagales	Hymenobacteraceae	Rufibacter	Rufibacter
ASV_1193	0	0	0	0	0	0.000176745360434289	Bacteria	Bacteroidetes	Bacteroidia	Cytophagales	Hymenobacteraceae	Adhaeribacter	Adhaeribacter
ASV_1194	0	0	0	0	0	0.000176745360434289	Bacteria	Proteobacteria	Alphaproteobacteria	Acetobacterales	Acetobacteraceae	Craurococcus	Craurococcus
ASV_1195	0	0	0	0	0	0.000176745360434289	Bacteria	Firmicutes	Bacilli	Bacillales	Bacillaceae	Bacillus	Bacillus
ASV_1196	0	0	0	0	0	0.000176745360434289	Bacteria	Firmicutes	Bacilli	Lactobacillales	Lactobacillaceae	Lactobacillus	Lactobacillus
ASV_1197	0	0	0	0	0	0.000176745360434289	Bacteria	Proteobacteria	Alphaproteobacteria	Acetobacterales	Acetobacteraceae	Neokomagataea	Neokomagataea
ASV_1198	0.000180364335958636	0	0	0	0	0	Bacteria	Proteobacteria	Gammaproteobacteria	Betaproteobacteriales	Burkholderiaceae	Massilia	Massilia
ASV_1199	0.000180364335958636	0	0	0	0	0	Bacteria	Firmicutes	Bacilli	Bacillales	Paenibacillaceae	Saccharibacillus	Saccharibacillus
ASV_1200	0.000180364335958636	0	0	0	0	0	Bacteria	Chloroflexi	Chloroflexia	Thermomicrobiales	JG30-KF-CM45	uncultured_bacterium	uncultured_bacterium
ASV_1201	0	0.000123360335540113	0	0	0	0	Bacteria	Firmicutes	Bacilli	Lactobacillales	Enterococcaceae	Enterococcus	Enterococcus
ASV_1202	0	0.000123360335540113	0	0	0	0	Bacteria	Bacteroidetes	Bacteroidia	Cytophagales	Spirosomaceae	Spirosoma	Spirosoma
ASV_1203	0	0.000123360335540113	0	0	0	0	Bacteria	Proteobacteria	Deltaproteobacteria	Myxococcales	Haliangiaceae	Haliangium	Haliangium
ASV_1204	0	0.000123360335540113	0	0	0	0	Bacteria	Proteobacteria	Alphaproteobacteria	Rhodospirillales	NA	uncultured_bacterium	uncultured_bacterium
ASV_1205	0	0.000123360335540113	0	0	0	0	Bacteria	Proteobacteria	Alphaproteobacteria	Rhodobacterales	Rhodobacteraceae	Rubellimicrobium	Rubellimicrobium
ASV_1206	0	0.000123360335540113	0	0	0	0	Bacteria	Bacteroidetes	Bacteroidia	Bacteroidales	Tannerellaceae	NA	NA
ASV_1207	0	0.000123360335540113	0	0	0	0	Bacteria	Firmicutes	Clostridia	Clostridiales	Christensenellaceae	Christensenellaceae_R-7_group	Christensenellaceae_R-7_group
ASV_1208	0	0.000123360335540113	0	0	0	0	Bacteria	Actinobacteria	Actinobacteria	Propionibacteriales	Nocardioidaceae	Nocardioides	Nocardioides
ASV_1209	0	0.000123360335540113	0	0	0	0	Bacteria	Planctomycetes	Phycisphaerae	Tepidisphaerales	Tepidisphaeraceae	uncultured_bacterium	uncultured_bacterium
ASV_1210	0	0	0.000172463351537798	0	0	0	Bacteria	Actinobacteria	Actinobacteria	Micrococcales	Micrococcaceae	Kocuria	Kocuria
ASV_1211	0	0	0.000172463351537798	0	0	0	Bacteria	Proteobacteria	Gammaproteobacteria	Betaproteobacteriales	Burkholderiaceae	Burkholderiaceae	Burkholderiaceae
ASV_1212	0	0	0.000172463351537798	0	0	0	Bacteria	Actinobacteria	Actinobacteria	Micrococcales	Intrasporangiaceae	Ornithinicoccus	Ornithinicoccus
ASV_1213	0	0	0.0000862316757688991	0	0	0.0000757480116146951	Bacteria	Chloroflexi	Anaerolineae	Ardenticatenales	Ardenticatenaceae	NA	NA
ASV_1214	0	0	0	0.000156298843388559	0	0	Bacteria	Proteobacteria	Alphaproteobacteria	Rhodobacterales	Rhodobacteraceae	Falsirhodobacter	Falsirhodobacter
ASV_1215	0	0	0	0.000156298843388559	0	0	Bacteria	Proteobacteria	Alphaproteobacteria	Sphingomonadales	Sphingomonadaceae	Sphingomonas	Sphingomonas
ASV_1216	0	0	0	0.000156298843388559	0	0	Bacteria	Chloroflexi	Chloroflexia	Thermomicrobiales	JG30-KF-CM45	uncultured_bacterium	uncultured_bacterium
ASV_1217	0	0	0	0.000156298843388559	0	0	Bacteria	Patescibacteria	Saccharimonadia	Saccharimonadales	uncultured_bacterium	uncultured_bacterium	uncultured_bacterium
ASV_1218	0	0	0	0.000156298843388559	0	0	Bacteria	Patescibacteria	Saccharimonadia	Saccharimonadales	uncultured_Candidatus_Saccharibacteria_bacterium	uncultured_Candidatus_Saccharibacteria_bacterium	uncultured_Candidatus_Saccharibacteria_bacterium
ASV_1219	0	0	0	0.000156298843388559	0	0	Bacteria	Armatimonadetes	Armatimonadia	Armatimonadales	uncultured_bacterium	uncultured_bacterium	uncultured_bacterium
ASV_1220	0	0	0	0.000156298843388559	0	0	Bacteria	Actinobacteria	Actinobacteria	Propionibacteriales	Nocardioidaceae	Nocardioides	Nocardioides
ASV_1221	0	0	0	0.000156298843388559	0	0	Bacteria	Proteobacteria	Gammaproteobacteria	Betaproteobacteriales	Burkholderiaceae	Telluria	Telluria
ASV_1222	0	0	0	0.000156298843388559	0	0	Bacteria	Bacteroidetes	Bacteroidia	Chitinophagales	Chitinophagaceae	Flavisolibacter	Flavisolibacter
ASV_1223	0	0	0	0	0.000138293458719403	0	Bacteria	Proteobacteria	Alphaproteobacteria	Micavibrionales	NA	uncultured_sludge_bacterium_S43	uncultured_sludge_bacterium_S43
ASV_1224	0	0	0	0	0.000138293458719403	0	Bacteria	Armatimonadetes	Fimbriimonadia	Fimbriimonadales	Fimbriimonadaceae	Fimbriimonadaceae	Fimbriimonadaceae
ASV_1225	0	0	0	0	0.000138293458719403	0	Bacteria	Proteobacteria	Alphaproteobacteria	Caulobacterales	Caulobacteraceae	NA	NA
ASV_1226	0	0	0	0	0.000138293458719403	0	Bacteria	Patescibacteria	Saccharimonadia	Saccharimonadales	uncultured_cyanobacterium	uncultured_cyanobacterium	uncultured_cyanobacterium
ASV_1227	0	0	0	0	0.000138293458719403	0	Bacteria	Firmicutes	Clostridia	Clostridiales	Peptostreptococcaceae	Romboutsia	sedimentorum
ASV_1228	0	0	0	0	0.000138293458719403	0	Bacteria	Gemmatimonadetes	Longimicrobia	Longimicrobiales	Longimicrobiaceae	uncultured_bacterium	uncultured_bacterium
ASV_1229	0	0	0	0	0.000138293458719403	0	Bacteria	Firmicutes	Bacilli	Lactobacillales	Leuconostocaceae	Weissella	Weissella
ASV_1230	0	0	0	0	0.000138293458719403	0	Bacteria	Cyanobacteria	Oxyphotobacteria	Nostocales	Nostocaceae	Mastigocladopsis_PCC-10914	Mastigocladopsis_PCC-10914
ASV_1231	0	0	0	0	0.000138293458719403	0	Bacteria	Firmicutes	Clostridia	Clostridiales	Lachnospiraceae	Lachnospiraceae	Lachnospiraceae
ASV_1232	0	0	0	0	0.000138293458719403	0	Bacteria	Proteobacteria	Gammaproteobacteria	Pseudomonadales	Pseudomonadaceae	Pseudomonas	Pseudomonas
ASV_1233	0	0	0	0	0.000138293458719403	0	Bacteria	Proteobacteria	Alphaproteobacteria	Rhodospirillales	NA	metagenome	metagenome
ASV_1234	0	0	0	0	0	0.00015149602322939	Bacteria	Bacteroidetes	Bacteroidia	Cytophagales	Hymenobacteraceae	Adhaeribacter	Adhaeribacter
ASV_1235	0	0	0	0	0	0.00015149602322939	Bacteria	Proteobacteria	Gammaproteobacteria	Enterobacteriales	Enterobacteriaceae	Enterobacteriaceae	Enterobacteriaceae
ASV_1236	0	0	0	0	0	0.00015149602322939	Bacteria	Proteobacteria	Gammaproteobacteria	Oceanospirillales	Halomonadaceae	Zymobacter	Zymobacter
ASV_1237	0	0	0	0	0	0.00015149602322939	Bacteria	Bacteroidetes	Bacteroidia	Cytophagales	Hymenobacteraceae	Adhaeribacter	Adhaeribacter
ASV_1238	0	0	0	0	0	0.00015149602322939	Bacteria	Planctomycetes	Phycisphaerae	Tepidisphaerales	Tepidisphaeraceae	Tepidisphaera	Tepidisphaera
ASV_1239	0	0	0	0	0	0.00015149602322939	Bacteria	Proteobacteria	Alphaproteobacteria	Rhodobacterales	Rhodobacteraceae	Falsirhodobacter	Falsirhodobacter
ASV_1240	0	0	0	0	0	0.00015149602322939	Bacteria	Bacteroidetes	Bacteroidia	Cytophagales	Hymenobacteraceae	Adhaeribacter	Adhaeribacter
ASV_1241	0	0	0	0	0	0.00015149602322939	Bacteria	Cyanobacteria	Oxyphotobacteria	Nostocales	Nostocaceae	Mastigocladopsis_PCC-10914	Mastigocladopsis_PCC-10914
ASV_1242	0	0	0	0	0	0.00015149602322939	Bacteria	Actinobacteria	Actinobacteria	Micrococcales	Bogoriellaceae	Georgenia	Georgenia
ASV_1243	0	0	0	0	0	0.00015149602322939	Bacteria	Gemmatimonadetes	Longimicrobia	Longimicrobiales	Longimicrobiaceae	uncultured_bacterium	uncultured_bacterium
ASV_1244	0	0	0	0	0	0.00015149602322939	Bacteria	Actinobacteria	Actinobacteria	Streptosporangiales	Streptosporangiales_Incertae_Sedis	Motilibacter	Motilibacter
ASV_1245	0.000150303613298864	0	0	0	0	0	Bacteria	Proteobacteria	Deltaproteobacteria	Oligoflexales	Oligoflexaceae	NA	NA
ASV_1246	0.000150303613298864	0	0	0	0	0	Bacteria	Actinobacteria	Thermoleophilia	Solirubrobacterales	Solirubrobacteraceae	JCM_18997	JCM_18997
ASV_1247	0.000150303613298864	0	0	0	0	0	Bacteria	Actinobacteria	Thermoleophilia	Solirubrobacterales	Solirubrobacteraceae	Solirubrobacteraceae	Solirubrobacteraceae
ASV_1248	0.000150303613298864	0	0	0	0	0	Bacteria	Proteobacteria	Gammaproteobacteria	Betaproteobacteriales	Burkholderiaceae	Variovorax	Variovorax
ASV_1249	0.000150303613298864	0	0	0	0	0	Bacteria	Proteobacteria	Alphaproteobacteria	Micavibrionales	NA	uncultured_eubacterium_WD2107	uncultured_eubacterium_WD2107
ASV_1250	0.000150303613298864	0	0	0	0	0	Bacteria	Bacteroidetes	Bacteroidia	Cytophagales	Hymenobacteraceae	Adhaeribacter	Adhaeribacter
ASV_1251	0.000150303613298864	0	0	0	0	0	Bacteria	Firmicutes	Bacilli	Bacillales	Paenibacillaceae	Saccharibacillus	Saccharibacillus
ASV_1252	0	0.000102800279616761	0	0	0	0	Bacteria	Bacteroidetes	Bacteroidia	Flavobacteriales	Weeksellaceae	Chryseobacterium	Chryseobacterium
ASV_1253	0	0.000102800279616761	0	0	0	0	Bacteria	Firmicutes	Clostridia	Clostridiales	Ruminococcaceae	Ruminococcaceae	Ruminococcaceae
ASV_1254	0	0.000102800279616761	0	0	0	0	Bacteria	Proteobacteria	Alphaproteobacteria	Acetobacterales	Acetobacteraceae	Asaia	Asaia
ASV_1255	0	0.000102800279616761	0	0	0	0	Bacteria	Proteobacteria	Gammaproteobacteria	Betaproteobacteriales	Burkholderiaceae	Rhizobacter	Rhizobacter
ASV_1256	0	0.000102800279616761	0	0	0	0	Bacteria	Actinobacteria	Thermoleophilia	Solirubrobacterales	Solirubrobacteraceae	Parviterribacter	Parviterribacter
ASV_1257	0	0.000102800279616761	0	0	0	0	Bacteria	Proteobacteria	Gammaproteobacteria	Betaproteobacteriales	Burkholderiaceae	Burkholderiaceae	Burkholderiaceae
ASV_1258	0	0.000102800279616761	0	0	0	0	Bacteria	Actinobacteria	Actinobacteria	Actinomycetales	Actinomycetaceae	Actinomyces	Actinomyces
ASV_1259	0	0.000102800279616761	0	0	0	0	Bacteria	Verrucomicrobia	Verrucomicrobiae	Chthoniobacterales	Chthoniobacteraceae	Chthoniobacter	Chthoniobacter
ASV_1260	0	0.000102800279616761	0	0	0	0	Bacteria	Verrucomicrobia	Verrucomicrobiae	Chthoniobacterales	Chthoniobacteraceae	Chthoniobacter	Chthoniobacter
ASV_1261	0	0.000102800279616761	0	0	0	0	Bacteria	Proteobacteria	Deltaproteobacteria	Oligoflexales	Oligoflexaceae	Oligoflexus	Oligoflexus
ASV_1262	0	0.000102800279616761	0	0	0	0	Bacteria	Bacteroidetes	Bacteroidia	Cytophagales	Spirosomaceae	Spirosoma	Spirosoma
ASV_1263	0	0.000102800279616761	0	0	0	0	Bacteria	Proteobacteria	Alphaproteobacteria	Rhizobiales	Rhizobiaceae	Aureimonas	Aureimonas
ASV_1264	0	0.000102800279616761	0	0	0	0	Bacteria	Proteobacteria	Deltaproteobacteria	Myxococcales	Phaselicystidaceae	Phaselicystis	Phaselicystis
ASV_1265	0	0.000102800279616761	0	0	0	0	Bacteria	Firmicutes	Clostridia	Clostridiales	Lachnospiraceae	Lachnoclostridium	Lachnoclostridium
ASV_1266	0	0	0.000143719459614832	0	0	0	Bacteria	Actinobacteria	Rubrobacteria	Rubrobacterales	Rubrobacteriaceae	Rubrobacter	Rubrobacter
ASV_1267	0	0	0.000143719459614832	0	0	0	Bacteria	Patescibacteria	Saccharimonadia	Saccharimonadales	uncultured_bacterium	uncultured_bacterium	uncultured_bacterium
ASV_1268	0	0	0.000143719459614832	0	0	0	Bacteria	Bacteroidetes	Bacteroidia	Bacteroidales	Dysgonomonadaceae	Petrimonas	Petrimonas
ASV_1269	0	0	0.000143719459614832	0	0	0	Bacteria	Firmicutes	Clostridia	Clostridiales	Lachnospiraceae	Lachnospiraceae	Lachnospiraceae
ASV_1270	0	0	0	0.000130249036157132	0	0	Bacteria	Patescibacteria	Saccharimonadia	Saccharimonadales	uncultured_Candidatus_Saccharibacteria_bacterium	uncultured_Candidatus_Saccharibacteria_bacterium	uncultured_Candidatus_Saccharibacteria_bacterium
ASV_1271	0	0	0	0.000130249036157132	0	0	Bacteria	Armatimonadetes	Armatimonadia	Armatimonadales	uncultured_bacterium	uncultured_bacterium	uncultured_bacterium
ASV_1272	0	0	0	0.000130249036157132	0	0	Bacteria	Proteobacteria	Gammaproteobacteria	Diplorickettsiales	Diplorickettsiaceae	NA	NA
ASV_1273	0	0	0	0.000130249036157132	0	0	Bacteria	Acidobacteria	Acidobacteriia	Solibacterales	Solibacteraceae_(Subgroup_3)	Bryobacter	Bryobacter
ASV_1274	0	0	0	0.000130249036157132	0	0	Bacteria	Gemmatimonadetes	Gemmatimonadetes	Gemmatimonadales	Gemmatimonadaceae	Gemmatirosa	Gemmatirosa
ASV_1275	0	0	0	0.000130249036157132	0	0	Bacteria	Firmicutes	Bacilli	Bacillales	Planococcaceae	Lysinibacillus	Lysinibacillus
ASV_1276	0	0	0	0.000130249036157132	0	0	Bacteria	Actinobacteria	Acidimicrobiia	Microtrichales	Iamiaceae	Iamia	Iamia
ASV_1277	0	0	0	0.000130249036157132	0	0	Bacteria	Actinobacteria	Thermoleophilia	Solirubrobacterales	Solirubrobacteraceae	Solirubrobacteraceae	Solirubrobacteraceae
ASV_1278	0	0	0	0.000130249036157132	0	0	Bacteria	Proteobacteria	Alphaproteobacteria	Rickettsiales	AB1	AB1	AB1
ASV_1279	0	0	0	0.000130249036157132	0	0	Bacteria	Bacteroidetes	Bacteroidia	Chitinophagales	Chitinophagaceae	Segetibacter	Segetibacter
ASV_1280	0	0	0	0	0.000115244548932835	0	Bacteria	Proteobacteria	Gammaproteobacteria	Diplorickettsiales	Diplorickettsiaceae	NA	NA
ASV_1281	0	0	0	0	0.000115244548932835	0	Bacteria	Proteobacteria	Deltaproteobacteria	Bdellovibrionales	Bdellovibrionaceae	Bdellovibrio	3Species_ASV_2961_Bdellovibrio
ASV_1282	0	0	0	0	0.000115244548932835	0	Bacteria	Proteobacteria	Alphaproteobacteria	Rhizobiales	Beijerinckiaceae	Microvirga	Microvirga
ASV_1283	0	0	0	0	0.000115244548932835	0	Bacteria	Proteobacteria	Deltaproteobacteria	Myxococcales	Myxococcaceae	Myxococcus	Myxococcus
ASV_1284	0	0	0	0	0.000115244548932835	0	Bacteria	Proteobacteria	Alphaproteobacteria	Rhizobiales	Beijerinckiaceae	Beijerinckiaceae	Beijerinckiaceae
ASV_1285	0	0	0	0	0.000115244548932835	0	Bacteria	Actinobacteria	Actinobacteria	Pseudonocardiales	Pseudonocardiaceae	Actinomycetospora	Actinomycetospora
ASV_1286	0	0	0	0	0.000115244548932835	0	Bacteria	Bacteroidetes	Bacteroidia	Chitinophagales	Chitinophagaceae	Flaviaesturariibacter	Flaviaesturariibacter
ASV_1287	0	0	0	0	0.000115244548932835	0	Bacteria	Bacteroidetes	Bacteroidia	Sphingobacteriales	Sphingobacteriaceae	Mucilaginibacter	Mucilaginibacter
ASV_1288	0	0	0	0	0.000115244548932835	0	Bacteria	Gemmatimonadetes	Longimicrobia	Longimicrobiales	Longimicrobiaceae	uncultured_bacterium	uncultured_bacterium
ASV_1289	0	0	0	0	0.000115244548932835	0	Bacteria	Proteobacteria	Deltaproteobacteria	Myxococcales	Phaselicystidaceae	Phaselicystis	Phaselicystis
ASV_1290	0	0	0	0	0	0.000126246686024492	Bacteria	Bacteroidetes	Bacteroidia	Cytophagales	Hymenobacteraceae	Adhaeribacter	Adhaeribacter
ASV_1291	0	0	0	0	0	0.000126246686024492	Bacteria	Chloroflexi	Chloroflexia	Thermomicrobiales	JG30-KF-CM45	uncultured_bacterium	uncultured_bacterium
ASV_1292	0	0	0	0	0	0.000126246686024492	Bacteria	Actinobacteria	Acidimicrobiia	Microtrichales	NA	uncultured_bacterium	uncultured_bacterium
ASV_1293	0	0	0	0	0	0.000126246686024492	Bacteria	Firmicutes	Bacilli	Bacillales	Planococcaceae	Solibacillus	Solibacillus
ASV_1294	0	0	0	0	0	0.000126246686024492	Bacteria	Cyanobacteria	Oxyphotobacteria	Nostocales	NA	uncultured_bacterium	uncultured_bacterium
ASV_1295	0	0	0	0	0	0.000126246686024492	Bacteria	Bacteroidetes	Bacteroidia	Cytophagales	Hymenobacteraceae	Hymenobacter	Hymenobacter
ASV_1296	0	0	0	0	0	0.000126246686024492	Bacteria	Proteobacteria	Deltaproteobacteria	Myxococcales	BIrii41	uncultured_bacterium	uncultured_bacterium
ASV_1297	0	0	0	0	0	0.000126246686024492	Bacteria	Bacteroidetes	Bacteroidia	Cytophagales	Hymenobacteraceae	Adhaeribacter	Adhaeribacter
ASV_1298	0	0	0	0	0	0.000126246686024492	Bacteria	Bacteroidetes	Bacteroidia	Chitinophagales	Chitinophagaceae	Flavisolibacter	3Species_ASV_1999_Flavisolibacter
ASV_1299	0	0	0	0	0	0.000126246686024492	Bacteria	Armatimonadetes	Armatimonadia	Armatimonadales	uncultured_bacterium	uncultured_bacterium	uncultured_bacterium
ASV_1300	0	0	0	0	0	0.000126246686024492	Bacteria	Actinobacteria	Actinobacteria	Propionibacteriales	Nocardioidaceae	Nocardioides	Nocardioides
ASV_1301	0	0	0	0	0	0.000126246686024492	Bacteria	Firmicutes	Clostridia	Clostridiales	Ruminococcaceae	Butyricicoccus	Butyricicoccus
ASV_1302	0.000120242890639091	0	0	0	0	0	Bacteria	Proteobacteria	Alphaproteobacteria	Rhizobiales	Beijerinckiaceae	1174-901-12	1174-901-12
ASV_1303	0.000120242890639091	0	0	0	0	0	Bacteria	Proteobacteria	Gammaproteobacteria	Betaproteobacteriales	Burkholderiaceae	Ramlibacter	Ramlibacter
ASV_1304	0.000120242890639091	0	0	0	0	0	Bacteria	Firmicutes	Clostridia	Clostridiales	Peptostreptococcaceae	Paeniclostridium	Paeniclostridium
ASV_1305	0.000120242890639091	0	0	0	0	0	Bacteria	Verrucomicrobia	Verrucomicrobiae	Chthoniobacterales	Chthoniobacteraceae	Chthoniobacter	Chthoniobacter
ASV_1306	0.000120242890639091	0	0	0	0	0	Bacteria	Proteobacteria	Deltaproteobacteria	Bdellovibrionales	Bdellovibrionaceae	Bdellovibrio	Bdellovibrio
ASV_1307	0.000120242890639091	0	0	0	0	0	Bacteria	Deinococcus-Thermus	Deinococci	Deinococcales	Deinococcaceae	Deinococcus	Deinococcus
ASV_1308	0.000120242890639091	0	0	0	0	0	Bacteria	Proteobacteria	Deltaproteobacteria	Bdellovibrionales	Bdellovibrionaceae	Bdellovibrio	Bdellovibrio
ASV_1309	0	0.0000822402236934084	0	0	0	0	Bacteria	Bacteroidetes	Bacteroidia	Bacteroidales	Rikenellaceae	Alistipes	Alistipes
ASV_1310	0	0.0000822402236934084	0	0	0	0	Bacteria	Proteobacteria	Gammaproteobacteria	Betaproteobacteriales	Neisseriaceae	NA	NA
ASV_1311	0	0.0000822402236934084	0	0	0	0	Bacteria	Bacteroidetes	Bacteroidia	Bacteroidales	Rikenellaceae	Alistipes	Alistipes
ASV_1312	0	0.0000822402236934084	0	0	0	0	Bacteria	Proteobacteria	Gammaproteobacteria	Betaproteobacteriales	Burkholderiaceae	Verticia	Verticia
ASV_1313	0	0.0000822402236934084	0	0	0	0	Bacteria	Bacteroidetes	Bacteroidia	Chitinophagales	NA	uncultured_soil_bacterium	uncultured_soil_bacterium
ASV_1314	0	0.0000822402236934084	0	0	0	0	Bacteria	Patescibacteria	Saccharimonadia	Saccharimonadales	uncultured_soil_bacterium	uncultured_soil_bacterium	uncultured_soil_bacterium
ASV_1315	0	0.0000822402236934084	0	0	0	0	Bacteria	Proteobacteria	Gammaproteobacteria	Betaproteobacteriales	Rhodocyclaceae	Rhodocyclaceae	Rhodocyclaceae
ASV_1316	0	0.0000822402236934084	0	0	0	0	Bacteria	Bacteroidetes	Bacteroidia	Bacteroidales	Bacteroidaceae	Bacteroides	Bacteroides
ASV_1317	0	0.0000822402236934084	0	0	0	0	Bacteria	Bacteroidetes	Bacteroidia	Cytophagales	Hymenobacteraceae	Rufibacter	Rufibacter
ASV_1318	0	0.0000822402236934084	0	0	0	0	Bacteria	Verrucomicrobia	Verrucomicrobiae	Chthoniobacterales	Chthoniobacteraceae	Chthoniobacter	Chthoniobacter
ASV_1319	0	0.0000822402236934084	0	0	0	0	Bacteria	Verrucomicrobia	Verrucomicrobiae	Chthoniobacterales	Chthoniobacteraceae	Chthoniobacter	Chthoniobacter
ASV_1320	0	0.0000822402236934084	0	0	0	0	Bacteria	Bacteroidetes	Bacteroidia	Bacteroidales	Dysgonomonadaceae	Dysgonomonas	Dysgonomonas
ASV_1321	0	0.0000822402236934084	0	0	0	0	Bacteria	Chloroflexi	Chloroflexia	Thermomicrobiales	JG30-KF-CM45	uncultured_soil_bacterium	uncultured_soil_bacterium
ASV_1322	0	0.0000822402236934084	0	0	0	0	Bacteria	Verrucomicrobia	Verrucomicrobiae	Chthoniobacterales	Chthoniobacteraceae	Chthoniobacter	Chthoniobacter
ASV_1323	0	0.0000822402236934084	0	0	0	0	Bacteria	Bacteroidetes	Bacteroidia	Bacteroidales	CR-115	uncultured_bacterium	uncultured_bacterium
ASV_1324	0	0	0.000114975567691865	0	0	0	Bacteria	Proteobacteria	Gammaproteobacteria	Betaproteobacteriales	Burkholderiaceae	Burkholderiaceae	Burkholderiaceae
ASV_1325	0	0	0.000114975567691865	0	0	0	Bacteria	Patescibacteria	Saccharimonadia	Saccharimonadales	Candidatus_Saccharibacteria_bacterium_UB2523	Candidatus_Saccharibacteria_bacterium_UB2523	Candidatus_Saccharibacteria_bacterium_UB2523
ASV_1326	0	0	0.000114975567691865	0	0	0	Bacteria	Actinobacteria	Acidimicrobiia	Actinomarinales	NA	bacterium_YC-ZSS-LKJ173	bacterium_YC-ZSS-LKJ173
ASV_1327	0	0	0	0.000104199228925706	0	0	Bacteria	Bacteroidetes	Bacteroidia	Chitinophagales	Chitinophagaceae	Taibaiella	Taibaiella
ASV_1328	0	0	0	0.000104199228925706	0	0	Bacteria	Actinobacteria	Thermoleophilia	Gaiellales	NA	uncultured_bacterium	uncultured_bacterium
ASV_1329	0	0	0	0.000104199228925706	0	0	Bacteria	Proteobacteria	Alphaproteobacteria	Sphingomonadales	Sphingomonadaceae	Sphingomonas	Sphingomonas
ASV_1330	0	0	0	0.000104199228925706	0	0	Bacteria	Actinobacteria	Actinobacteria	Propionibacteriales	Nocardioidaceae	Nocardioides	Nocardioides
ASV_1331	0	0	0	0.000104199228925706	0	0	Bacteria	Bacteroidetes	Bacteroidia	Cytophagales	Spirosomaceae	Rudanella	3Species_ASV_3149_Rudanella
ASV_1332	0	0	0	0.000104199228925706	0	0	Bacteria	Proteobacteria	Gammaproteobacteria	Betaproteobacteriales	Burkholderiaceae	Lautropia	Lautropia
ASV_1333	0	0	0	0.000104199228925706	0	0	Bacteria	Proteobacteria	Alphaproteobacteria	Rickettsiales	Rickettsiaceae	Candidatus_Gigarickettsia	Candidatus_Gigarickettsia
ASV_1334	0	0	0	0.000104199228925706	0	0	Bacteria	Bacteroidetes	Bacteroidia	Cytophagales	Spirosomaceae	Spirosoma	Spirosoma
ASV_1335	0	0	0	0.000104199228925706	0	0	Bacteria	Gemmatimonadetes	Longimicrobia	Longimicrobiales	Longimicrobiaceae	uncultured_bacterium	uncultured_bacterium
ASV_1336	0	0	0	0.000104199228925706	0	0	Bacteria	Actinobacteria	Actinobacteria	Propionibacteriales	Nocardioidaceae	Nocardioides	Nocardioides
ASV_1337	0	0	0	0.000104199228925706	0	0	Bacteria	Firmicutes	Bacilli	Bacillales	Paenibacillaceae	Paenibacillus	Paenibacillus
ASV_1338	0	0	0	0	0.0000921956391462684	0	Bacteria	Gemmatimonadetes	Gemmatimonadetes	Gemmatimonadales	Gemmatimonadaceae	Gemmatirosa	Gemmatirosa
ASV_1339	0	0	0	0	0.0000921956391462684	0	Bacteria	Bacteroidetes	Bacteroidia	Cytophagales	Hymenobacteraceae	Hymenobacter	Hymenobacter
ASV_1340	0	0	0	0	0.0000921956391462684	0	Bacteria	Armatimonadetes	Armatimonadia	Armatimonadales	uncultured_Armatimonadetes_bacterium	uncultured_Armatimonadetes_bacterium	uncultured_Armatimonadetes_bacterium
ASV_1341	0	0	0	0	0.0000921956391462684	0	Bacteria	Bacteroidetes	Bacteroidia	Cytophagales	Hymenobacteraceae	Hymenobacter	Hymenobacter
ASV_1342	0	0	0	0	0.0000921956391462684	0	Bacteria	Proteobacteria	Gammaproteobacteria	Enterobacteriales	Enterobacteriaceae	Enterobacillus	Enterobacillus
ASV_1343	0	0	0	0	0.0000921956391462684	0	Bacteria	Bacteroidetes	Bacteroidia	Chitinophagales	Chitinophagaceae	Chitinophagaceae	Chitinophagaceae
ASV_1344	0	0	0	0	0.0000921956391462684	0	Bacteria	Proteobacteria	Deltaproteobacteria	Bdellovibrionales	Bacteriovoracaceae	Peredibacter	Peredibacter
ASV_1345	0	0	0	0	0.0000921956391462684	0	Bacteria	Deinococcus-Thermus	Deinococci	Deinococcales	Deinococcaceae	Deinococcus	Deinococcus
ASV_1346	0	0	0	0	0.0000921956391462684	0	Bacteria	Proteobacteria	Alphaproteobacteria	Rhizobiales	Beijerinckiaceae	Methylobacterium	Methylobacterium
ASV_1347	0	0	0	0	0.0000921956391462684	0	Bacteria	Patescibacteria	Parcubacteria	Candidatus_Kaiserbacteria	metagenome	metagenome	metagenome
ASV_1348	0	0	0	0	0.0000921956391462684	0	Bacteria	Proteobacteria	Alphaproteobacteria	Puniceispirillales	Puniceispirillales_Incertae_Sedis	Constrictibacter	Constrictibacter
ASV_1349	0	0	0	0	0.0000921956391462684	0	Bacteria	Proteobacteria	Gammaproteobacteria	Betaproteobacteriales	Burkholderiaceae	Burkholderiaceae	Burkholderiaceae
ASV_1350	0	0	0	0	0.0000921956391462684	0	Bacteria	Proteobacteria	Gammaproteobacteria	Betaproteobacteriales	Neisseriaceae	NA	NA
ASV_1351	0	0	0	0	0	0.000100997348819593	Bacteria	Acidobacteria	Blastocatellia_(Subgroup_4)	Blastocatellales	Blastocatellaceae	Stenotrophobacter	Stenotrophobacter
ASV_1352	0	0	0	0	0	0.000100997348819593	Bacteria	Bacteroidetes	Bacteroidia	Chitinophagales	Chitinophagaceae	Flavisolibacter	Flavisolibacter
ASV_1353	0	0	0	0	0	0.000100997348819593	Bacteria	Gemmatimonadetes	Gemmatimonadetes	Gemmatimonadales	Gemmatimonadaceae	NA	NA
ASV_1354	0	0	0	0	0	0.000100997348819593	Bacteria	Proteobacteria	Gammaproteobacteria	Oceanospirillales	Halomonadaceae	Halomonas	Halomonas
ASV_1355	0	0	0	0	0	0.000100997348819593	Bacteria	Proteobacteria	Gammaproteobacteria	Betaproteobacteriales	Burkholderiaceae	Rhodoferax	Rhodoferax
ASV_1356	0	0	0	0	0	0.000100997348819593	Bacteria	Proteobacteria	Alphaproteobacteria	Rhizobiales	Beijerinckiaceae	Methylobacterium	gossipiicola
ASV_1357	0	0	0	0	0	0.000100997348819593	Bacteria	Bacteroidetes	Bacteroidia	Cytophagales	Spirosomaceae	Fibrisoma	Fibrisoma
ASV_1358	0	0	0	0	0	0.000100997348819593	Bacteria	Proteobacteria	Gammaproteobacteria	Xanthomonadales	Xanthomonadaceae	Lysobacter	Lysobacter
ASV_1359	0	0	0	0	0	0.000100997348819593	Bacteria	Proteobacteria	Alphaproteobacteria	Rickettsiales	Anaplasmataceae	Wolbachia	Wolbachia
ASV_1360	0	0	0	0	0	0.000100997348819593	Bacteria	Bacteroidetes	Bacteroidia	Bacteroidales	Prolixibacteraceae	NA	NA
ASV_1361	0	0	0	0	0	0.000100997348819593	Bacteria	Chloroflexi	Chloroflexia	Thermomicrobiales	AKYG1722	uncultured_bacterium	uncultured_bacterium
ASV_1362	0	0	0	0	0	0.000100997348819593	Bacteria	Gemmatimonadetes	Gemmatimonadetes	Gemmatimonadales	Gemmatimonadaceae	Gemmatirosa	Gemmatirosa
ASV_1363	0	0	0	0	0	0.000100997348819593	Bacteria	Deinococcus-Thermus	Deinococci	Deinococcales	Deinococcaceae	Deinococcus	Deinococcus
ASV_1364	0	0	0	0	0	0.000100997348819593	Bacteria	Proteobacteria	Gammaproteobacteria	Betaproteobacteriales	Burkholderiaceae	Ramlibacter	Ramlibacter
ASV_1365	0.0000901821679793182	0	0	0	0	0	Bacteria	Proteobacteria	Deltaproteobacteria	Oligoflexales	0319-6G20	uncultured_bacterium	uncultured_bacterium
ASV_1366	0.0000901821679793182	0	0	0	0	0	Bacteria	Proteobacteria	Deltaproteobacteria	Myxococcales	P3OB-42	uncultured_bacterium	uncultured_bacterium
ASV_1367	0.0000901821679793182	0	0	0	0	0	Bacteria	Proteobacteria	Alphaproteobacteria	Sphingomonadales	Sphingomonadaceae	Sphingomonas	3Species_ASV_2191_Sphingomonas
ASV_1368	0.0000901821679793182	0	0	0	0	0	Bacteria	Proteobacteria	Gammaproteobacteria	Pseudomonadales	Moraxellaceae	Acinetobacter	Acinetobacter
ASV_1369	0.0000901821679793182	0	0	0	0	0	Bacteria	Proteobacteria	Alphaproteobacteria	Caulobacterales	Caulobacteraceae	PMMR1	PMMR1
ASV_1370	0.0000901821679793182	0	0	0	0	0	Bacteria	Proteobacteria	Gammaproteobacteria	Betaproteobacteriales	Burkholderiaceae	Rhodoferax	Rhodoferax
ASV_1371	0	0.0000616801677700563	0	0	0	0	Bacteria	Firmicutes	Erysipelotrichia	Erysipelotrichales	Erysipelotrichaceae	Erysipelatoclostridium	Erysipelatoclostridium
ASV_1372	0	0.0000616801677700563	0	0	0	0	Bacteria	Armatimonadetes	Armatimonadia	Armatimonadales	uncultured_bacterium	uncultured_bacterium	uncultured_bacterium
ASV_1373	0	0.0000616801677700563	0	0	0	0	Bacteria	Deinococcus-Thermus	Deinococci	Deinococcales	Deinococcaceae	Deinococcus	Deinococcus
ASV_1374	0	0.0000616801677700563	0	0	0	0	Bacteria	Bacteroidetes	Bacteroidia	Bacteroidales	Paludibacteraceae	Paludibacteraceae	Paludibacteraceae
ASV_1375	0	0.0000616801677700563	0	0	0	0	Bacteria	Bacteroidetes	Bacteroidia	Bacteroidales	Bacteroidaceae	Bacteroides	Bacteroides
ASV_1376	0	0.0000616801677700563	0	0	0	0	Bacteria	Firmicutes	Bacilli	Bacillales	Family_XII	Exiguobacterium	Exiguobacterium
ASV_1377	0	0.0000616801677700563	0	0	0	0	Bacteria	Bacteroidetes	Bacteroidia	Cytophagales	Spirosomaceae	Rudanella	Rudanella
ASV_1378	0	0.0000616801677700563	0	0	0	0	Bacteria	Bacteroidetes	Bacteroidia	Bacteroidales	Rikenellaceae	Alistipes	Alistipes
ASV_1379	0	0.0000616801677700563	0	0	0	0	Bacteria	Proteobacteria	Deltaproteobacteria	Myxococcales	Polyangiaceae	Pajaroellobacter	Pajaroellobacter
ASV_1380	0	0.0000616801677700563	0	0	0	0	Bacteria	Firmicutes	Bacilli	Bacillales	Paenibacillaceae	Saccharibacillus	Saccharibacillus
ASV_1381	0	0.0000616801677700563	0	0	0	0	Bacteria	Proteobacteria	Gammaproteobacteria	Betaproteobacteriales	Burkholderiaceae	Oxalobacter	Oxalobacter
ASV_1382	0	0	0.0000862316757688991	0	0	0	Bacteria	Proteobacteria	Gammaproteobacteria	Xanthomonadales	Xanthomonadaceae	NA	NA
ASV_1383	0	0	0.0000862316757688991	0	0	0	Bacteria	Proteobacteria	Gammaproteobacteria	Steroidobacterales	Woeseiaceae	Woeseia	Woeseia
ASV_1384	0	0	0.0000862316757688991	0	0	0	Bacteria	Bacteroidetes	Bacteroidia	Flavobacteriales	Flavobacteriaceae	Salinimicrobium	Salinimicrobium
ASV_1385	0	0	0	0.0000781494216942795	0	0	Bacteria	Actinobacteria	Acidimicrobiia	Microtrichales	Ilumatobacteraceae	NA	NA
ASV_1386	0	0	0	0.0000781494216942795	0	0	Bacteria	Proteobacteria	Deltaproteobacteria	Myxococcales	Sandaracinaceae	NA	NA
ASV_1387	0	0	0	0.0000781494216942795	0	0	Bacteria	Actinobacteria	Thermoleophilia	Solirubrobacterales	Solirubrobacteraceae	Parviterribacter	Parviterribacter
ASV_1388	0	0	0	0.0000781494216942795	0	0	Bacteria	Bacteroidetes	Bacteroidia	Cytophagales	Hymenobacteraceae	Hymenobacter	Hymenobacter
ASV_1389	0	0	0	0.0000781494216942795	0	0	Bacteria	Planctomycetes	Phycisphaerae	Tepidisphaerales	WD2101_soil_group	uncultured_bacterium	uncultured_bacterium
ASV_1390	0	0	0	0.0000781494216942795	0	0	Bacteria	Firmicutes	Bacilli	Bacillales	Planococcaceae	Planomicrobium	Planomicrobium
ASV_1391	0	0	0	0	0.0000691467293597013	0	Bacteria	Armatimonadetes	Fimbriimonadia	Fimbriimonadales	Fimbriimonadaceae	uncultured_bacterium	uncultured_bacterium
ASV_1392	0	0	0	0	0.0000691467293597013	0	Bacteria	Firmicutes	Bacilli	Lactobacillales	Enterococcaceae	Enterococcus	Enterococcus
ASV_1393	0	0	0	0	0.0000691467293597013	0	Bacteria	Bacteroidetes	Bacteroidia	Cytophagales	Hymenobacteraceae	Hymenobacter	Hymenobacter
ASV_1394	0	0	0	0	0.0000691467293597013	0	Bacteria	Acidobacteria	Blastocatellia_(Subgroup_4)	Blastocatellales	Blastocatellaceae	Blastocatellaceae	Blastocatellaceae
ASV_1395	0	0	0	0	0.0000691467293597013	0	Bacteria	Chloroflexi	Chloroflexia	Thermomicrobiales	JG30-KF-CM45	uncultured_bacterium	uncultured_bacterium
ASV_1396	0	0	0	0	0.0000691467293597013	0	Bacteria	Bacteroidetes	Bacteroidia	Chitinophagales	Chitinophagaceae	Taibaiella	Taibaiella
ASV_1397	0	0	0	0	0.0000691467293597013	0	Bacteria	Proteobacteria	Alphaproteobacteria	Tistrellales	Geminicoccaceae	Geminicoccus	Geminicoccus
ASV_1398	0	0	0	0	0.0000691467293597013	0	Bacteria	Cyanobacteria	Oxyphotobacteria	Nostocales	NA	uncultured_bacterium	uncultured_bacterium
ASV_1399	0	0	0	0	0.0000691467293597013	0	Bacteria	Proteobacteria	Deltaproteobacteria	Bdellovibrionales	Bdellovibrionaceae	Bdellovibrio	Bdellovibrio
ASV_1400	0	0	0	0	0.0000691467293597013	0	Bacteria	Proteobacteria	Alphaproteobacteria	Rickettsiales	Rickettsiaceae	Rickettsiaceae	Rickettsiaceae
ASV_1401	0	0	0	0	0.0000691467293597013	0	Bacteria	Actinobacteria	Thermoleophilia	Gaiellales	NA	metagenome	metagenome
ASV_1402	0	0	0	0	0.0000691467293597013	0	Bacteria	Armatimonadetes	Fimbriimonadia	Fimbriimonadales	Fimbriimonadaceae	uncultured_bacterium	uncultured_bacterium
ASV_1403	0	0	0	0	0.0000691467293597013	0	Bacteria	Proteobacteria	Deltaproteobacteria	Myxococcales	Sandaracinaceae	NA	NA
ASV_1404	0	0	0	0	0	0.0000757480116146951	Bacteria	Acidobacteria	Acidobacteriia	Acidobacteriales	Acidobacteriaceae_(Subgroup_1)	Bryocella	Bryocella
ASV_1405	0	0	0	0	0	0.0000757480116146951	Bacteria	Proteobacteria	Alphaproteobacteria	Rhodospirillales	Rhodopirillaceae	Defluviicoccus	Defluviicoccus
ASV_1406	0	0	0	0	0	0.0000757480116146951	Bacteria	Bacteroidetes	Bacteroidia	Flavobacteriales	Flavobacteriaceae	Salegentibacter_sp._PR54-18	Salegentibacter_sp._PR54-18
ASV_1407	0	0	0	0	0	0.0000757480116146951	Bacteria	Firmicutes	Bacilli	Lactobacillales	Leuconostocaceae	Fructobacillus	Fructobacillus
ASV_1408	0	0	0	0	0	0.0000757480116146951	Bacteria	Firmicutes	Clostridia	Clostridiales	Ruminococcaceae	Ruminococcaceae_UCG-014	Ruminococcaceae_UCG-014
ASV_1409	0	0	0	0	0	0.0000757480116146951	Bacteria	Firmicutes	Clostridia	Clostridiales	Ruminococcaceae	Ruminococcaceae_UCG-005	Ruminococcaceae_UCG-005
ASV_1410	0	0	0	0	0	0.0000757480116146951	Bacteria	Acidobacteria	Blastocatellia_(Subgroup_4)	Pyrinomonadales	Pyrinomonadaceae	RB41	RB41
ASV_1411	0	0	0	0	0	0.0000757480116146951	Bacteria	Armatimonadetes	Armatimonadia	Armatimonadales	uncultured_bacterium	uncultured_bacterium	uncultured_bacterium
ASV_1412	0	0	0	0	0	0.0000757480116146951	Bacteria	Proteobacteria	Gammaproteobacteria	R7C24	uncultured_bacterium	uncultured_bacterium	uncultured_bacterium
ASV_1413	0	0	0	0	0	0.0000757480116146951	Bacteria	Actinobacteria	Acidimicrobiia	Microtrichales	Ilumatobacteraceae	NA	NA
ASV_1414	0	0	0	0	0	0.0000757480116146951	Bacteria	Bacteroidetes	Bacteroidia	Cytophagales	Hymenobacteraceae	Nibribacter	Nibribacter
ASV_1415	0	0	0	0	0	0.0000757480116146951	Bacteria	Proteobacteria	Alphaproteobacteria	Acetobacterales	Acetobacteraceae	Neokomagataea	Neokomagataea
ASV_1416	0	0	0	0	0	0.0000757480116146951	Bacteria	Actinobacteria	Nitriliruptoria	Euzebyales	Euzebyaceae	NA	NA
ASV_1417	0	0	0	0	0	0.0000757480116146951	Bacteria	Firmicutes	Bacilli	Lactobacillales	Lactobacillaceae	Lactobacillus	Lactobacillus
ASV_1418	0	0	0	0	0	0.0000757480116146951	Bacteria	Bacteroidetes	Bacteroidia	Chitinophagales	Saprospiraceae	NA	NA
ASV_1419	0	0	0	0	0	0.0000757480116146951	Bacteria	Bacteroidetes	Bacteroidia	Cytophagales	Cyclobacteriaceae	Tunicatimonas	Tunicatimonas
ASV_1420	0	0	0	0	0	0.0000757480116146951	Bacteria	Gemmatimonadetes	Longimicrobia	Longimicrobiales	Longimicrobiaceae	uncultured_bacterium	uncultured_bacterium
ASV_1421	0	0	0	0	0	0.0000757480116146951	Bacteria	Bacteroidetes	Bacteroidia	Cytophagales	Hymenobacteraceae	Hymenobacter	Hymenobacter
ASV_1422	0	0	0	0	0	0.0000757480116146951	Bacteria	Armatimonadetes	Armatimonadia	Armatimonadales	uncultured_bacterium	uncultured_bacterium	uncultured_bacterium
ASV_1423	0.0000601214453195455	0	0	0	0	0	Bacteria	Proteobacteria	Gammaproteobacteria	Betaproteobacteriales	Burkholderiaceae	Delftia	Delftia
ASV_1424	0.0000601214453195455	0	0	0	0	0	Bacteria	Actinobacteria	Thermoleophilia	Solirubrobacterales	Solirubrobacteraceae	Patulibacter	Patulibacter
ASV_1425	0.0000601214453195455	0	0	0	0	0	Bacteria	Actinobacteria	Actinobacteria	Propionibacteriales	Nocardioidaceae	Nocardioides	Nocardioides
ASV_1426	0.0000601214453195455	0	0	0	0	0	Bacteria	Proteobacteria	Alphaproteobacteria	Rhodospirillales	NA	metagenome	metagenome
ASV_1427	0	0.0000411201118467042	0	0	0	0	Bacteria	Firmicutes	Clostridia	Clostridiales	Ruminococcaceae	Ruminococcaceae	Ruminococcaceae
ASV_1428	0	0.0000411201118467042	0	0	0	0	Bacteria	Chloroflexi	Chloroflexia	Thermomicrobiales	JG30-KF-CM45	uncultured_bacterium	uncultured_bacterium
ASV_1429	0	0.0000411201118467042	0	0	0	0	Bacteria	Bacteroidetes	Bacteroidia	Cytophagales	Spirosomaceae	NA	NA
ASV_1430	0	0.0000411201118467042	0	0	0	0	Bacteria	Firmicutes	Clostridia	Clostridiales	Ruminococcaceae	[Eubacterium]_coprostanoligenes_group	[Eubacterium]_coprostanoligenes_group
ASV_1431	0	0.0000411201118467042	0	0	0	0	Bacteria	Proteobacteria	Deltaproteobacteria	Desulfovibrionales	Desulfovibrionaceae	Desulfovibrio	Desulfovibrio
ASV_1432	0	0.0000411201118467042	0	0	0	0	Bacteria	Proteobacteria	Alphaproteobacteria	Rickettsiales	SM2D12	uncultured_bacterium	uncultured_bacterium
ASV_1433	0	0.0000411201118467042	0	0	0	0	Bacteria	Proteobacteria	Deltaproteobacteria	Myxococcales	P3OB-42	uncultured_bacterium	uncultured_bacterium
ASV_1434	0	0.0000411201118467042	0	0	0	0	Bacteria	Bacteroidetes	Bacteroidia	Cytophagales	Hymenobacteraceae	Adhaeribacter	Adhaeribacter
ASV_1435	0	0	0.0000574877838459327	0	0	0	Bacteria	Actinobacteria	Acidimicrobiia	Microtrichales	Iamiaceae	Iamia	Iamia
ASV_1436	0	0	0.0000574877838459327	0	0	0	Bacteria	Gemmatimonadetes	Gemmatimonadetes	Gemmatimonadales	Gemmatimonadaceae	Gemmatirosa	Gemmatirosa
ASV_1437	0	0	0.0000574877838459327	0	0	0	Bacteria	Firmicutes	Clostridia	Clostridiales	Ruminococcaceae	Ruminococcaceae_UCG-005	Ruminococcaceae_UCG-005
ASV_1438	0	0	0.0000574877838459327	0	0	0	Bacteria	Bacteroidetes	Bacteroidia	Flavobacteriales	Weeksellaceae	Ornithobacterium	Ornithobacterium
ASV_1439	0	0	0.0000574877838459327	0	0	0	Bacteria	Firmicutes	Bacilli	Bacillales	Sporolactobacillaceae	Salipaludibacillus	Salipaludibacillus
ASV_1440	0	0	0.0000574877838459327	0	0	0	Bacteria	Proteobacteria	Alphaproteobacteria	Tistrellales	Geminicoccaceae	Candidatus_Alysiosphaera	Candidatus_Alysiosphaera
ASV_1441	0	0	0.0000574877838459327	0	0	0	Bacteria	Proteobacteria	Gammaproteobacteria	Pseudomonadales	Pseudomonadaceae	Pseudomonas	Pseudomonas
ASV_1442	0	0	0.0000574877838459327	0	0	0	Bacteria	Planctomycetes	Planctomycetacia	Pirellulales	Pirellulaceae	NA	NA
ASV_1443	0	0	0.0000574877838459327	0	0	0	Bacteria	Bacteroidetes	Bacteroidia	Cytophagales	Cyclobacteriaceae	Cyclobacteriaceae	Cyclobacteriaceae
ASV_1444	0	0	0	0.000052099614462853	0	0	Bacteria	Actinobacteria	Thermoleophilia	Solirubrobacterales	Solirubrobacteraceae	Parviterribacter	Parviterribacter
ASV_1445	0	0	0	0.000052099614462853	0	0	Bacteria	Proteobacteria	Gammaproteobacteria	Betaproteobacteriales	Burkholderiaceae	Ramlibacter	Ramlibacter
ASV_1446	0	0	0	0.000052099614462853	0	0	Bacteria	Proteobacteria	Deltaproteobacteria	Bdellovibrionales	Bdellovibrionaceae	Bdellovibrio	Bdellovibrio
ASV_1447	0	0	0	0.000052099614462853	0	0	Bacteria	Actinobacteria	Thermoleophilia	Solirubrobacterales	Solirubrobacteraceae	Parviterribacter	Parviterribacter
ASV_1448	0	0	0	0.000052099614462853	0	0	Bacteria	Bacteroidetes	Bacteroidia	Chitinophagales	Chitinophagaceae	Segetibacter	Segetibacter
ASV_1449	0	0	0	0.000052099614462853	0	0	Bacteria	Proteobacteria	Alphaproteobacteria	Rickettsiales	Midichloriaceae	Candidatus_Jidaibacter	Candidatus_Jidaibacter
ASV_1450	0	0	0	0.000052099614462853	0	0	Bacteria	Gemmatimonadetes	Longimicrobia	Longimicrobiales	Longimicrobiaceae	Longimicrobium	Longimicrobium
ASV_1451	0	0	0	0	0.0000460978195731342	0	Bacteria	Proteobacteria	Alphaproteobacteria	Rickettsiales	Midichloriaceae	Midichloriaceae	Midichloriaceae
ASV_1452	0	0	0	0	0.0000460978195731342	0	Bacteria	Armatimonadetes	Armatimonadia	Armatimonadales	uncultured_bacterium	uncultured_bacterium	uncultured_bacterium
ASV_1453	0	0	0	0	0.0000460978195731342	0	Bacteria	Actinobacteria	Rubrobacteria	Rubrobacterales	Rubrobacteriaceae	Rubrobacter	Rubrobacter
ASV_1454	0	0	0	0	0.0000460978195731342	0	Bacteria	Proteobacteria	Alphaproteobacteria	Rhizobiales	Beijerinckiaceae	1174-901-12	1174-901-12
ASV_1455	0	0	0	0	0.0000460978195731342	0	Bacteria	Deinococcus-Thermus	Deinococci	Deinococcales	Deinococcaceae	NA	NA
ASV_1456	0	0	0	0	0.0000460978195731342	0	Bacteria	Cyanobacteria	Melainabacteria	Gastranaerophilales	uncultured_bacterium	uncultured_bacterium	uncultured_bacterium
ASV_1457	0	0	0	0	0.0000460978195731342	0	Bacteria	Actinobacteria	Actinobacteria	Micrococcales	Micrococcaceae	Micrococcaceae	Micrococcaceae
ASV_1458	0	0	0	0	0.0000460978195731342	0	Bacteria	Planctomycetes	Planctomycetacia	Gemmatales	Gemmataceae	NA	NA
ASV_1459	0	0	0	0	0.0000460978195731342	0	Bacteria	Proteobacteria	Gammaproteobacteria	Betaproteobacteriales	Burkholderiaceae	Rhizobacter_sp.	Rhizobacter_sp.
ASV_1460	0	0	0	0	0.0000460978195731342	0	Bacteria	Proteobacteria	Alphaproteobacteria	Paracaedibacterales	Paracaedibacteraceae	Candidatus_Captivus	Candidatus_Captivus
ASV_1461	0	0	0	0	0.0000460978195731342	0	Bacteria	Actinobacteria	Actinobacteria	Micrococcales	Microbacteriaceae	Microbacteriaceae	Microbacteriaceae
ASV_1462	0	0	0	0	0.0000460978195731342	0	Bacteria	Gemmatimonadetes	Gemmatimonadetes	Gemmatimonadales	Gemmatimonadaceae	Gemmatirosa	Gemmatirosa
ASV_1463	0	0	0	0	0	0.0000504986744097967	Bacteria	Gemmatimonadetes	Longimicrobia	Longimicrobiales	Longimicrobiaceae	Longimicrobium	Longimicrobium
ASV_1464	0	0	0	0	0	0.0000504986744097967	Bacteria	Nitrospirae	Nitrospira	Nitrospirales	Nitrospiraceae	Nitrospira	Nitrospira
ASV_1465	0	0	0	0	0	0.0000504986744097967	Bacteria	Proteobacteria	Deltaproteobacteria	Bdellovibrionales	Bdellovibrionaceae	Bdellovibrio	Bdellovibrio
ASV_1466	0	0	0	0	0	0.0000504986744097967	Bacteria	Planctomycetes	Planctomycetacia	Pirellulales	Pirellulaceae	Pir4_lineage	Pir4_lineage
ASV_1467	0	0	0	0	0	0.0000504986744097967	Bacteria	Acidobacteria	Blastocatellia_(Subgroup_4)	Blastocatellales	Blastocatellaceae	Blastocatellaceae	Blastocatellaceae
ASV_1468	0	0	0	0	0	0.0000504986744097967	Bacteria	Planctomycetes	Planctomycetacia	Isosphaerales	Isosphaeraceae	NA	NA
ASV_1469	0	0	0	0	0	0.0000504986744097967	Bacteria	Gemmatimonadetes	Gemmatimonadetes	Gemmatimonadales	Gemmatimonadaceae	Gemmatimonas	Gemmatimonas
ASV_1470	0	0	0	0	0	0.0000504986744097967	Bacteria	Proteobacteria	Gammaproteobacteria	Xanthomonadales	Rhodanobacteraceae	NA	NA
ASV_1471	0	0	0	0	0	0.0000504986744097967	Bacteria	Bacteroidetes	Bacteroidia	Chitinophagales	Saprospiraceae	NA	NA
ASV_1472	0	0	0	0	0	0.0000504986744097967	Bacteria	Firmicutes	Bacilli	Lactobacillales	Streptococcaceae	Lactococcus	Lactococcus
ASV_1473	0	0	0	0	0	0.0000504986744097967	Bacteria	Actinobacteria	Thermoleophilia	Solirubrobacterales	Solirubrobacteraceae	Solirubrobacteraceae	Solirubrobacteraceae
ASV_1474	0	0	0	0	0	0.0000504986744097967	Bacteria	Proteobacteria	Alphaproteobacteria	Sphingomonadales	Sphingomonadaceae	Sphingomonadaceae	Sphingomonadaceae
ASV_1475	0	0	0	0	0	0.0000504986744097967	Bacteria	Planctomycetes	Planctomycetacia	Gemmatales	Gemmataceae	NA	NA
ASV_1476	0	0	0	0	0	0.0000504986744097967	Bacteria	Chloroflexi	Chloroflexia	Chloroflexales	Chloroflexaceae	FFCH7168	FFCH7168
ASV_1477	0	0	0	0	0	0.0000504986744097967	Bacteria	Chloroflexi	Chloroflexia	Chloroflexales	Chloroflexaceae	Chloronema	Chloronema
ASV_1478	0	0	0	0	0	0.0000504986744097967	Bacteria	Bacteroidetes	Bacteroidia	Bacteroidales	Bacteroidaceae	Bacteroides	Bacteroides
ASV_1479	0	0	0	0	0	0.0000504986744097967	Bacteria	Firmicutes	Clostridia	Clostridiales	Lachnospiraceae	Agathobacter	3Species_ASV_303_Agathobacter
ASV_1480	0.0000300607226597727	0	0	0	0	0	Bacteria	Actinobacteria	Actinobacteria	Micrococcales	Microbacteriaceae	Microbacterium	Microbacterium
ASV_1481	0	0.0000205600559233521	0	0	0	0	Bacteria	Proteobacteria	Alphaproteobacteria	Rhizobiales	Rhizobiaceae	Rhizobiaceae	Rhizobiaceae
ASV_1482	0	0.0000205600559233521	0	0	0	0	Bacteria	Actinobacteria	Actinobacteria	Corynebacteriales	Nocardiaceae	Rhodococcus	Rhodococcus
ASV_1483	0	0.0000205600559233521	0	0	0	0	Bacteria	Proteobacteria	Gammaproteobacteria	Pseudomonadales	Moraxellaceae	Acinetobacter	Acinetobacter
ASV_1484	0	0.0000205600559233521	0	0	0	0	Bacteria	Bacteroidetes	Bacteroidia	Cytophagales	Spirosomaceae	NA	NA
ASV_1485	0	0.0000205600559233521	0	0	0	0	Bacteria	Firmicutes	Bacilli	Lactobacillales	Enterococcaceae	Enterococcus	Enterococcus
ASV_1486	0	0.0000205600559233521	0	0	0	0	Bacteria	Bacteroidetes	Bacteroidia	Chitinophagales	Chitinophagaceae	Flavitalea	Flavitalea
ASV_1487	0	0.0000205600559233521	0	0	0	0	Bacteria	Actinobacteria	Actinobacteria	Propionibacteriales	Nocardioidaceae	Nocardioides	Nocardioides
ASV_1488	0	0.0000205600559233521	0	0	0	0	Bacteria	Proteobacteria	Alphaproteobacteria	Rhizobiales	D05-2	uncultured_bacterium	uncultured_bacterium
ASV_1489	0	0	0.0000287438919229664	0	0	0	Bacteria	Actinobacteria	Actinobacteria	Micrococcales	Micrococcaceae	Arthrobacter	Arthrobacter
ASV_1490	0	0	0.0000287438919229664	0	0	0	Bacteria	Actinobacteria	Actinobacteria	Micrococcales	Microbacteriaceae	Microbacteriaceae	Microbacteriaceae
ASV_1491	0	0	0	0.0000260498072314265	0	0	Bacteria	Verrucomicrobia	Verrucomicrobiae	Chthoniobacterales	Chthoniobacteraceae	Chthoniobacter	Chthoniobacter
ASV_1492	0	0	0	0.0000260498072314265	0	0	Bacteria	Bacteroidetes	Bacteroidia	Cytophagales	Hymenobacteraceae	Hymenobacter	Hymenobacter
ASV_1493	0	0	0	0	0.0000230489097865671	0	Bacteria	Firmicutes	Bacilli	Bacillales	Planococcaceae	Planococcaceae	Planococcaceae
ASV_1494	0	0	0	0	0.0000230489097865671	0	Bacteria	Proteobacteria	Alphaproteobacteria	Sphingomonadales	Sphingomonadaceae	Sphingomonas	Sphingomonas
ASV_1495	0	0	0	0	0.0000230489097865671	0	Bacteria	Bacteroidetes	Bacteroidia	Cytophagales	Hymenobacteraceae	Nibribacter	Nibribacter
ASV_1496	0	0	0	0	0.0000230489097865671	0	Bacteria	Actinobacteria	Actinobacteria	Kineosporiales	Kineosporiaceae	Kineococcus	Kineococcus
ASV_1497	0	0	0	0	0	0.0000252493372048984	Bacteria	Acidobacteria	Blastocatellia_(Subgroup_4)	Pyrinomonadales	Pyrinomonadaceae	RB41	RB41
